# Supplementary material for: Transcriptome Profiling Reveals Stage-Specific Production and Requirement of Flagella during Biofilm Development in Bordetella bronchiseptica
Source: PLoS One. 2012 Nov 12;7(11):e49166. doi: 10.1371/journal.pone.0049166 (PMC3495763; doi:10.1371/journal.pone.0049166)
Supplement: Table S1 — Sheet 1. Whole Genome Microarray data: Fold-Change expression values during biofilm growth in B. bronchiseptica RB50. DNA microarray analysis was used to measure mRNA levels present in B. bronchiseptica RB50 planktonic cells compared to biofilm cells at 6, 12, 24, 36, and 48 hours of growth. Differences in mRNA levels are listed as mean fold-changes ± standard deviation. Fold-changes were calculated by averaging the data from three biological replicates for 6, 12, and 24 hour time points and two biological replicates for 36 and 48 hour time points. The fluorescent labels were exchanged in dye-swap experiments performed on all biological replicates. Genes identified as significantly regulated by growth phase (“Negative” or “Positive”) were assessed by using the significant analysis of microarrays (SAM) program [49]. A one-class unpaired SAM analysis using a false discovery rate of 0.001% was preformed and the Score(d), q-value, and localdr(%) columns are given. Sheet 2. Trx regulator microarray data: Fold-Change expression values of transcriptional regulators in B. bronchiseptica RB50 during biofilm growth. DNA microarray analysis was used to measure mRNA levels present in B. bronchiseptica RB50 planktonic cells compared to biofilm cells at 6, 12, 24, 36, and 48 hours of growth. Differences in mRNA levels are listed as mean fold-changes ± standard deviation. Fold-changes were calculated by averaging the data from three biological replicates for 6, 12, and 24 hour time points and two biological replicates for 36 and 48 hour time points. The fluorescent labels were exchanged in dye-swap experiments performed on all biological replicates. Genes identified as significantly regulated by growth phase (“Negative” or “Positive”) were assessed by using the significant analysis of microarrays (SAM) program [49]. A one-class unpaired SAM analysis using a false discovery rate of 0.001% was preformed and the Score(d), q-value, and localdr(%) columns are given. (XLSX) [file pone.0049166.s002.xlsx]

## Sheet: Whole genome microarray data
S2. Fold-Change expression values during biofilm growth in B. bronchiseptica RB50.
DNA microarray analysis was used to measure mRNA levels present in B. bronchiseptica RB50 planktonic cells compared to biofilm cells at 6, 12, 24, 36, and 48 hours of growth .
Differences in mRNA levels are listed as mean fold-changes + standard deviation. Fold-changes were calculated by averaging the data from three biological replicates for 6, 12, and 24 hour time points and two biological replicates for 36 and 48 hour time points.
The fluorescent labels were exchanged in dye-swap experiments performed on all biological replicates.
Genes identified as significantly regulated by growth phase ("Negative" or "Positive") were assessed by using the significant analysis of microarrays (SAM) program [58].
A one-class unpaired SAM analysis using a false discovery rate of 0.001% was preformed and the Score(d), q-value, and localdr(%) columns are given.
planktonic = Negative values																							36 Hours: Planktonic vs. Biofilm						48 Hours: Planktonic vs. Biofilm
biofilm = Postivie values					6 Hours: Planktonic vs. Biofilm						12 Hours: Planktonic vs. Biofilm						24 Hours: Planktonic vs. Biofilm
ORF	Name	Product	Function	General Category	Fold-Change	STDEV	SAM	Score(d)	q-value(%)	localfdr(%)	Fold-Change	STDEV	SAM	Score(d)	q-value(%)	localfdr(%)	Fold-Change	STDEV	SAM	Score(d)	q-value(%)	localfdr(%)	Fold-Change	STDEV	SAM	Score(d)	q-value(%)	localfdr(%)	Fold-Change	STDEV	SAM	Score(d)	q-value(%)	localfdr(%)
16S_RNA					1	0.0585628					1	0.0635889					1	0.0682984					1	0.218858					1	0.114962
23S_RNA					-1.00067	0.0588988					-1.02385	0.0938692					-1.00082	0.0676976					1.05027	0.360524					-1.1685	0.0298329
BB0001	gidA	glucose inhibited division protein A			1.12937	0.136151					1.31986	0.650128					-1.40002	0.0514612					-2.67661	0.216284	negative	-0.972001	0.0362313	4.02022	-2.46461	0.111686	negative	-0.915625	0.0427547	0
BB0002	gidB	glucose inhibited division protein B		cell cycle	1.15002	0.207745					1.57784	0.291895					-1.83816	0.0693686					-3.02767	0.120054	negative	-1.17481	0	0	-4.11392	0.0701967	negative	-1.57414	0	0
BB0003	parA, soj	ParA family protein			-1.57737	0.186551					1.68483	1.01218					-1.18398	0.339832					-3.71671	NA					-1.38757	0.376471
BB0004		Putative acetyltransferase, GnaT family	N-acetyltransferase activity		1.00816	0.28284					1.46543	0.604012					-2.25607	0.0515776	negative	-2.26975	0.0322202	15.624	-2.37663	0.317491					-2.07153	0.146678
BB0005	parB	probable chromosome partitioning protein ParB	DNA binding	plasmid partitioning (sensu Bacteria)	-1.32876	0.164868					1.2989	0.622499					-1.86949	0.104235					-2.47781	0.178191	negative	-0.929098	0.065852	5.35747	-1.02101	0.375953
BB0006	ansB	L-asparaginase II precursor	asparaginase activity	asparagine metabolism	-1.27381	0.344801					-1.05077	0.112165					-1.02285	0.321016					-1.82488	0.371231					1.33231	1.0244
BB0008	secE, prlG	preprotein translocase SecE subunit	protein translocase activity	protein targeting	1.28621	0.269691					1.85961	0.484502					-1.43247	0.152582					-1.75128	0.0976012					-2.10765	0.243744
BB0009	nusG	transcription antitermination protein NusG	transcriptional elongation regulator activity	regulation of transcription, DNA-dependent	1.29031	0.314982					2.26032	0.403809	positive	5.40582	0	0	-1.34541	0.2426					-1.20826	0.329559					-1.95	0.0543691
BB0010	rplK, relC	50S ribosomal protein L11	structural constituent of ribosome	translation	1.43723	0.345763					2.03476	0.585651	positive	3.31379	0	0.180769	-1.46276	0.210003					-1.70702	0.203205					-2.05292	0.335887
BB0011	rplA	50S ribosomal protein L1	RNA binding	translation	1.2023	0.287543					2.09873	0.995392	positive	2.58346	0	5.78542	-1.19022	0.212836					-1.39709	0.324695					-3.02169	0.0724592	negative	-1.20634	0	0
BB0012	rplJ	50S ribosomal protein L10	structural constituent of ribosome	translation	1.30886	0.590093					2.6015	0.852514	positive	4.69668	0	0	-1.99189	0.321683					-1.76883	0.236386					-1.87789	0.0166733
BB0013	rplL	50S ribosomal protein L7	structural constituent of ribosome	translation	1.10365	0.421492					2.40984	0.593905	positive	4.98686	0	0	-1.53582	0.448891					-1.06192	0.584923					-1.70157	0.0895223
BB0014	rpoB, groN, nitB, rif, ron, stl, stv, tabD	DNA-directed RNA polymerase beta chain	transcription, DNA-dependent	Global Regulatory Functions	1.88545	0.361175					1.23493	0.266043					1.01248	0.364719					-3.1156	NA	negative	-1.42604	0	0	-1.43721	0.367696
BB0015	rpoC, tabB	DNA-directed RNA polymerase beta' chain	transcription, DNA-dependent	Global Regulatory Functions	1.08808	0.266518					1.24775	0.388766					-1.27856	0.181144					-6.97832	0.00989949	negative	-2.76909	0	0.307446	-3.30285	0.066468	negative	-1.35326	0	0
BB0016		putative lipoprotein		Periplasmic/ Exported/ Lipoprotein	-1.7743	0.233094					-1.02205	0.137303					1.23653	0.678661					NA	NA					1.43405	0.541984
BB0017		putative membrane protein	protein kinase activity	protein amino acid phosphorylation	1.04912	0.23325					1.47257	0.408502					-1.3562	0.376846					-3.49361	0.190131	negative	-1.30066	0	0	-2.08096	0.0491359
BB0018		probable two-component sensor protein	two-component sensor molecule activity	Global Regulatory Functions	-1.42491	0.24986					-1.22882	0.120418					-1.05283	0.291861					-2.84356	NA					-1.08623	0.196576
BB0019		putative peptidoglycan binding protein		cell wall catabolism	1.11222	0.107528					2.55195	0.850844	positive	4.20429	0	0	-1.24856	0.399055					-2.18229	0.30876					-1.53013	0.1492
BB0020		probable two-component response regulator	two-component response regulator activity	Global Regulatory Functions	-1.70722	0.155602					1.05362	0.231319					1.04566	0.320772					-2.34338	0.490231					1.59836	NA
BB0021		Two-component response regulator	two-component response regulator activity	Global Regulatory Functions	1.06993	0.119212					2.19265	0.819655	positive	3.46454	0	0	1.40391	0.126892					-1.25944	0.104					-1.10294	0.381838
BB0022		putative metal transporter	cation transporter activity	transport	1.42724	0.41625					2.40486	1.18483	positive	2.64561	0	5.11751	-1.74581	0.17123					-1.71344	0.21161					-3.34362	0.0516188	negative	-1.38455	0	0
BB0023		conserved hypothetical protein		Conserved in organism other than E. coli	1.3688	0.343541					1.9592	1.21884					-1.34429	0.513316					-1.68338	0.215605					-2.65523	0.069479	negative	-1.03642	0.0275418	0
BB0024	rpsL	30S ribosomal protein S12	structural constituent of ribosome	translation	1.40276	0.351345					3.99297	2.3539	positive	4.60404	0	0	-1.0586	0.988367					-1.60912	0.0453652					-2.32586	0.0903143
BB0025	rpsG	30S ribosomal protein S7	structural constituent of ribosome	translation	1.2669	0.320893					2.59818	0.751033	positive	5.17774	0	0	-1.52888	0.369394					-1.14098	0.170338					-1.20311	0.0784984
BB0026	fusA, fus, far1	elongation factor G	translation elongation factor activity	translation	1.60589	0.43561					2.01861	0.466947	positive	4.17023	0	0	1.4407	1.13312					-2.06064	0.174008					-2.72499	0.20625	negative	-0.982132	0.0427547	0
BB0027	tuf, tufA, tufB	elongation factor Tu			1.57459	0.325089					1.99495	0.477774					-1.14522	0.201695					-2.07471	0.229485					-2.41935	0.232039
BB0028	rpsJ, nusE	30S ribosomal protein S10	tRNA binding	translation	1.24809	0.519492					2.04622	0.515592	positive	4.13227	0	0	-1.11522	0.232366					-2.04142	0.2382					-2.10765	0.369159
BB0029	rplC	50S ribosomal protein L3	structural constituent of ribosome	translation	1.23876	0.300257					2.89203	0.840505	positive	5.12102	0	0	-1.42676	0.393585					-1.31325	0.284008					-2.00288	0.187539
BB0030	rplD	50S ribosomal protein L4	structural constituent of ribosome	translation	-1.11532	0.286813					3.22692	1.11084	positive	4.95948	0	0	-1.05694	0.208858					-1.67771	0.303518					-2.3688	0.134743
BB0031	rplW	50S ribosomal protein L23	RNA binding	translation	1.03596	0.385947					2.72033	0.882903	positive	4.63652	0	0	-1.15325	0.310548					-1.4192	0.369934					-1.4977	0.298927
BB0032	rplB	50S ribosomal protein L2	structural constituent of ribosome	translation	-1.18112	0.368643					3.12708	1.18293	positive	4.81999	0	0	-1.14955	0.325696					-1.84706	0.250019					-1.802	0.32855
BB0033	rpsS	30S ribosomal protein S19	structural constituent of ribosome	translation	1.20696	0.401982					3.11993	0.782072	positive	6.51449	0	0	-1.10691	0.370848					-1.55603	0.428569					-1.27953	0.436285
BB0034	rplV	50S ribosomal protein L22	structural constituent of ribosome	translation	-1.25021	0.405464					3.13694	0.966979	positive	5.70441	0	0	-1.27497	0.317954					-1.27055	0.216654					-1.30417	0.372645
BB0035	rpsC	30S ribosomal protein S3	nucleic acid binding	translation	-1.09479	0.409714					2.26686	0.63924	positive	4.11761	0	0	-1.34452	0.325972					-1.90428	0.156246					1.10421	0.632941
BB0036	rplP	50S ribosomal protein L16	structural constituent of ribosome	translation	-1.04598	0.537456					2.51276	0.792975	positive	4.47802	0	0	-1.28956	0.333801					-1.64789	0.375779					-1.83202	0.150054
BB0037	rpmC	50S ribosomal protein L29	structural constituent of ribosome	translation	-1.00823	0.530135					2.39911	0.615173	positive	4.64478	0	0	-1.33655	0.306639					-1.11653	0.334963					-1.52773	0.152856
BB0038	rpsQ	30S ribosomal protein S17	structural constituent of ribosome	translation	2.0358	0.707923	positive	1.12854	0	8.74815	1.54468	0.500303					-1.23866	0.296147					-1.71828	0.202774					-1.82858	0.200573
BB0039		putative hydrolase	hydrolase activity		-1.02825	0.252825					1.03521	0.194605					-1.04713	NA					NA	NA					1.65962	0.291229
BB0040		putative aldehyde dehydrogenase	oxidoreductase activity	metabolism	-1.42593	0.118344					1.08234	0.203499					1.51659	0.21377					1.14476	1.10302					-1.7792	0.506759
BB0041	rplN	50S ribosomal protein L14	structural constituent of ribosome	translation	1.71578	0.249772					3.35375	0.584899	positive	8.53707	0	0.091327	1.70729	1.53822					-1.07612	0.381598					-1.44444	0.324333
BB0042	rplX	50S ribosomal protein L24	structural constituent of ribosome	translation	2.13337	0.460629	positive	1.39464	0	3.4393	3.29225	1.31324	positive	4.75215	0	0	1.26922	0.119597					1.07458	0.669459					-1.37712	0.409485
BB0043	rplE	50S ribosomal protein L5	structural constituent of ribosome	translation	1.80386	0.380889					3.50549	0.705338	positive	8.2257	0	0.0844534	1.25312	0.604768					-1.06606	0.2322					-1.14841	0.36758
BB0044	rpsN	30S ribosomal protein S14	structural constituent of ribosome	translation	1.82917	0.539747					3.65056	0.644112	positive	8.74882	0	0.0919143	1.31225	0.402476					-1.26205	0.340505					-1.68278	0.231431
BB0045	rpsH	30S ribosomal protein S8	structural constituent of ribosome	translation	1.57209	0.5464					3.36596	0.912712	positive	6.53727	0	0	-1.12097	0.402224					-1.48065	0.199617					-1.7612	0.23471
BB0046	rplF	50S ribosomal protein L6	structural constituent of ribosome	translation	1.47253	0.598977					3.02416	0.608869	positive	7.13178	0	0	1.18249	0.627443					-1.27114	0.208387					-1.17385	0.179084
BB0047	rplR	50S ribosomal protein L18	structural constituent of ribosome	translation	1.34649	0.383044					2.71786	0.659657	positive	5.71784	0	0	1.02576	0.362497					-1.68546	0.255383					-1.68627	0.103911
BB0048	rpsE	30S ribosomal protein S5	structural constituent of ribosome	translation	1.33084	0.57499					2.7313	1.16991	positive	4.11107	0	0	-1.17574	0.391209					-1.39247	0.225154					-1.39206	0.100983
BB0049	rpmD	50S ribosomal protein L30	structural constituent of ribosome	translation	1.02381	0.450212					2.50203	0.729608	positive	4.35759	0	0	1.17148	0.155017					-1.31168	0.20696					-1.58279	0.0988433
BB0050	rplO	50S ribosomal protein L15	structural constituent of ribosome	translation	1.53014	0.400463					1.73309	0.472692					1.03088	0.459041					-1.58167	0.499645					-1.55701	0.146884
BB0051	secY, prlA	preprotein translocase SecY subunit	protein translocase activity	protein secretion	1.47752	0.324132					2.60015	0.77251	positive	4.74542	0	0	1.07424	0.229573					-1.68962	0.170318					-2.09138	0.120065
BB0052	infA	translation initiation factor IF-1	RNA binding	translation	1.28222	0.528451					2.34513	0.570801	positive	4.86837	0	0	1.24343	0.151372					1.04076	0.530879					-1.51069	0.114136
BB0053	rpmJ	50S ribosomal protein l36	structural constituent of ribosome	translation	1.20912	0.48622					2.46358	0.859096	positive	4.30822	0	0	1.07769	0.295404					1.242	0.565315					-1.53689	0.15556
BB0054	rpsM	30S ribosomal protein S13	RNA binding	translation	1.00566	0.394306					2.28202	0.682219	positive	4.11971	0	0	-1.05658	0.246818					-1.65237	0.564637					-1.37518	0.374868
BB0055	rpsK	30S ribosomal protein S11	structural constituent of ribosome	translation	1.16167	0.563783					2.39085	0.856182	positive	3.94264	0	0	-1.48379	0.277133					-1.31768	0.141261					-1.64363	0.231437
BB0056	rpsD, ramA	30S ribosomal protein S4	structural constituent of ribosome	translation	1.30536	0.569266					1.75965	0.443148					-1.43924	0.134095					-1.7569	0.284775					-2.26113	0.0409634
BB0057	rpoA	DNA-directed RNA polymerase alpha chain	transcription, DNA-dependent	Global Regulatory Functions	1.02581	0.488879					2.33958	0.616939	positive	4.63949	0	0	-1.13402	0.253844					-1.35925	0.332082					-2.1282	0.183418
BB0058		50S ribosomal protein L17	structural constituent of ribosome	translation	1.9284	0.900903					1.84925	0.371095					1.41081	0.477545					1.23944	0.841099					-1.07379	0.260875
BB0059		histidine triad protein			-1.1938	0.295379					1.4091	0.770408					1.4661	0.449143					-1.28972	0.113844					-1.47459	0.164756
BB0060	cutA, cycY, cutA1	putative periplasmic divalent cation toleranceprotein		Periplasmic/ Exported/ Lipoprotein	1.00383	0.299412					1.55528	0.532335					1.44037	0.323976					-1.08337	0.571145					-1.46046	0.0704391
BB0061		thiol:disulfide interchange protein	electron transporter activity	electron transport	-1.18719	0.251404					1.1913	0.526236					1.21518	0.0543936					-1.9237	0.527287					-1.40301	0.381505
BB0062		putative membrane protein		Cell envelope	-1.01398	0.223035					1.44558	0.960248					1.11761	0.0509117					NA	NA					-1.06255	NA
BB0063	hemB	putative delta-aminolevulinic acid dehydratase	porphobilinogen synthase activity	heme biosynthesis	-1.06546	0.0214453					1.40614	0.700381					3.13305	2.31071	positive	2.22773	0.0322202	17.9227	-1.01128	0.0742462					-1.85596	0.162967
BB0064		putative GTP-binding protein			1.12421	0.25381					1.65056	0.652415					-1.08001	0.252186					-1.91741	0.108353					-1.82357	0.0736569
BB0065		putative cytochrome C precursor	electron transporter activity	electron transport	1.68881	0.221344					1.31148	0.260364					-1.44539	0.264876					-1.67411	0.0607124					-1.41839	0.428818
BB0066		putative membrane protein		Cell envelope	-1.0171	0.0387062					1.41699	0.230815					2.27316	1.12565	positive	2.18035	0.0322202	18.3775	-1.28608	0.169903					-1.53302	0.098909
BB0067		putative cytochrome c asssembly protein		cytochrome c oxidase biogenesis	1.12071	0.0328111					1.00255	0.11783					1.0432	0.306179					-1.19803	0.964325					-1.8522	NA
BB0068	lysA	diaminopimelate decarboxylase	diaminopimelate decarboxylase activity	lysine biosynthesis via diaminopimelate	1.14119	0.216335					1.49254	0.444607					1.99639	1.28109					-1.88201	0.109152					-1.85714	0.216483
BB0069	cyaY	conserved hypothetical protein		Conserved in organism other than E. coli	1.35897	0.156294					1.00678	0.182082					1.31989	0.168615					-1.10525	0.539257					-1.17555	0.0731181
BB0070		penicillin-binding protein 1A	penicillin binding	peptidoglycan biosynthesis	1.34765	0.216344					1.33317	0.218858					1.99162	1.46539					-1.71022	0.109299					-2.10492	0.0877097
BB0071	aroK	shikimate kinase I	amino acid biosynthesis	metabolism	1.12571	0.321869					1.2578	0.477579					-1.20578	0.322691					-1.43822	0.213969					-1.63591	0.110018
BB0072	aroB	3-dehydroquinate synthase	aromatic amino acid family biosynthesis, shikimate pathway	metabolism	1.1009	0.358276					1.82312	0.824919					-1.13076	0.288864					-1.17732	0.411459					-1.15112	0.0847639
BB0073		putative phosphohydrolase	magnesium ion binding	GTP metabolism	1.13786	0.536839					1.79859	0.97001					-1.30689	0.260509					-1.3914	0.287501					-1.89763	0.180998
BB0074		putative glutathione S-transferase	transferase activity		1.29138	0.233209					1.54156	0.765383					1.01905	0.261459					-1.26351	0.478652					-1.3415	0.196028
BB0075	uvrA	excinuclease ABC subunit A	ATP-binding cassette (ABC) transporter activity	nucleotide-excision repair	1.31868	0.171646					1.79071	0.457396					1.13239	0.119024					-1.91227	0.289488					-2.31481	0.106575
BB0076		putative transport protein	transporter activity	transport	1.35881	0.368426					1.56958	0.569471					-1.36778	0.330086					-1.85332	0.394526					-3.96019	0.0493921	negative	-1.56633	0	0
BB0077	ssb	single-strand binding protein	single-stranded DNA binding	DNA replication	1.75308	0.272363					1.58129	0.513058					1.78466	0.566502					-1.09793	0.375503					-1.84101	0.233686
BB0078	bfrC	ferric siderophore receptor	receptor activity	transport	1.37279	0.435016					1.4298	0.871444					1.45131	0.590632					-1.04969	0.498254					-1.27218	0.258801
BB0079		conserved hypothetical protein		Conserved in organism other than E. coli	1.06543	0.340957					1.9099	0.577142					-1.17756	0.416061					1.02979	0.0527415					-1.16627	0.0546717
BB0080		putative aldolase	aldolase activity	metabolism	1.23793	0.281679					1.80168	0.381757					-1.19654	0.403449					-1.25568	0.481467					-2.24551	0.128435
BB0081		putative exported protein		Periplasmic/ Exported/ Lipoprotein	1.17483	0.332228					1.5401	0.523844					1.04507	1.03657					-1.22202	0.441672					-1.891	0.120909
BB0082		GntR family regulatory proteins	transcription factor activity	Global Regulatory Functions	1.32135	0.137555					1.50783	0.31345					1.36859	0.250562					-1.08789	0.113103					-1.55585	0.154111
BB0083		transcriptional regulator	transcription factor activity	Global Regulatory Functions	-1.0647	0.142625					1.13682	0.445511					1.73998	0.836353					-1.08208	0.484339					2.29313	3.68838
BB0084		putative chlorohydrolase	hydrolase activity		-1.11636	0.279339					-1.18571	0.380803					1.77924	1.601					-1.89439	NA					-1.01394	NA
BB0085		putative exported protein		Periplasmic/ Exported/ Lipoprotein	1.00683	0.240527					2.10785	0.92848	positive	3.03625	0	1.76592	1.03443	0.31616					-1.13932	0.483794					-1.11838	0.540194
BB0086		putative glycosyl transferases	transferase activity	biosynthesis	1.32501	0.0967443					1.2502	0.369145					-1.93454	0.0657609					-1.40067	0.00777817					-1.74356	0.0151327
BB0087		hypothetical protein		Unknown proteins, no known homologs	1.29687	0.161341					1.39369	0.309614					1.00493	0.257538					-1.36604	0.251438					-2.10765	0.186791
BB0088		LysR family regulatory protein	transcription factor activity	Global Regulatory Functions	1.22977	0.422756					-1.07239	0.357272					-1.1826	0.0254558					-1.24681	NA					-1.15594	0.139001
BB0089		periplasmic solute-binding protein		transport	1.01515	0.223332					1.15346	0.239111					2.11892	2.13816					1.07744	0.817659					-2.17634	0.102504
BB0090		ABC transport system permease protein	transporter activity	transport	1.2649	0.164253					1.12328	0.186923					1.10512	0.333695					-1.37255	0.215816					-1.10795	0.318558
BB0091		ABC transporter ATP-binding protein	ATP-binding cassette (ABC) transporter activity	transport	-1.04707	0.142763					1.01467	0.196488					4.94867	0.561796	positive	2.62964	0	14.1835	-1.39638	0.0233345					-1.77144	0.0651997
BB0092		conserved hypothetical protein		Conserved in organism other than E. coli	1.39677	0.160127					-1.29167	0.20746					2.06899	0.705764	positive	3.39818	0	8.05746	1.17474	0.544754					1.01443	0.184565
BB0093		putative exported protein		Periplasmic/ Exported/ Lipoprotein	-1.20544	0.257274					-2.71156	0.132936					3.01577	NA					-1.38017	NA					-1.25386	0.308443
BB0094		TetR-family transcriptional regulator	transcription factor activity	Global Regulatory Functions	-1.75614	0.167678					-1.91861	0.230316					1.10992	0.360967					-1.24059	0.102663					-1.2432	0.126595
BB0095	glcB, glc	malate synthase G	glyoxylate cycle	metabolism	1.00949	0.174169					-1.18473	0.198168					-1.10965	0.164783					-1.13256	0.605777					-1.51586	0.105314
BB0096	glcC	GntR-family transcriptional regulator	transcription factor activity	regulation of transcription, DNA-dependent	1.34665	0.150348					1.62073	0.59282					1.27349	0.663574					-1.20507	0.261543					-1.561	0.229339
BB0097		putative dehydrogenase		metabolism	-1.28443	0.193283					1.14791	0.256858					1.50764	0.624656					1.78066	0.722724					1.65456	0.277801
BB0098		Putative exported protein		Periplasmic/ Exported/ Lipoprotein	-1.23124	0.539599					-1.19204	0.3846					-1.23414	0.352545					-1.64344	0.785872					-1.5037	0.388776
BB0099		UbiA prenyltransferase family protein	prenyltransferase activity	biosynthesis	-1.34326	0.192243					1.10769	0.284995					-1.50377	0.224216					-1.57893	0.324169					-1.6381	0.142843
BB0100		putative aminotransferase	alanine-glyoxylate transaminase activity	biosynthesis	-1.46731	0.250672					1.66695	0.951048					-1.04051	0.225574					-1.25886	0.0388909					1.1799	0.475761
BB0101		conserved hypothetical protein		Conserved in organism other than E. coli	1.06111	0.24937					1.66486	0.422106					-1.4389	0.353925					-3.12272	0.12943	negative	-1.24038	0	0	-1.42934	0.109153
BB0102		putative dihydrodipicolinate synthase			-1.38132	0.159025					1.79206	0.731849					-1.10074	0.272241					-3.15878	0.0353553	negative	-1.40649	0	0	-1.26339	0.37486
BB0103		putative desaturase	catalytic activity	metabolism	1.11305	0.340092					1.40589	0.507738					1.11721	0.293966					1.13934	0.844797					-1.04278	0.373243
BB0105		putative fatty acid desaturase	oxidoreductase activity		-1.54396	0.128921					-1.09924	0.107822					1.56373	0.65533					-1.31895	NA					1.09108	0.209295
BB0106		conserved hypothetical protein		Conserved in organism other than E. coli	-1.4837	0.2399					1.25441	0.225143					1.66311	0.0827315					-1.12295	NA					1.58031	NA
BB0107		conserved hypothetical protein		Conserved in organism other than E. coli	-1.36718	0.168281					1.04284	0.425967					1.0055	0.531944					NA	NA					-1.53495	NA
BB0108		probable amino acid permease	amino acid-polyamine transporter activity	transport	-1.33615	0.118387					1.00241	0.378446					-1.22692	0.276702					-2.25144	0.272236					-3.48214	NA
BB0109		Putative methyltransferase	S-adenosylmethionine-dependent methyltransferase activity		-1.2381	0.286058					1.22852	0.349125					-1.02887	0.293107					-1.42326	0.359057					-1.75276	0.10251
BB0110		putative adhesin		cell adhesion	-2.96154	0.198452	negative	-1.84688	0	0	1.07469	0.344139					-1.29257	0.170235					-1.92981	0.428026					-2.85756	0.116108	negative	-1.08506	0.0275418	0
BB0111		putative dehydrogenase	oxidoreductase activity, acting on CH-OH group of donors	metabolism	-1.53803	0.165171					1.26875	0.532897					1.0795	0.239088					NA	NA					-1.54468	0.0876812
BB0112		putative membrane protein		Cell envelope	1.63037	0.281011					2.21587	0.640212	positive	4.64076	0	0	1.06636	0.590749					-2.48005	0.0233345	negative	-1.01453	0	2.86303	-1.61281	0.217362
BB0113		conserved hypothetical protein		Conserved in organism other than E. coli	1.5656	0.0850139					1.3561	0.320277					-1.35379	0.187775					-1.17252	0.194454					-1.56652	0.426487
BB0114		putative membrane protein		Cell envelope	1.66067	0.193184					1.38867	0.35736					-1.53088	0.296831					-4.66014	0.0657609	negative	-1.96036	0	0	-1.66269	0.313
BB0115	aspS, tls	aspartyl-tRNA synthetase	magnesium ion binding	translation	-1.14313	0.188424					1.3312	0.516502					-1.65076	0.180762					-5.55996	NA					-1.75276	0.138121
BB0116		putative endonuclease	endonuclease activity		-1.37752	0.0950887					-1.17155	0.150645					-1.40926	0.150406					-1.49767	0.72956					-2.66977	0.242538	negative	-0.987533	0.0427547	0
BB0117		putative phospholipase	catalytic activity	metabolism	-1.7875	0.176777					-1.84052	0.135779					-1.33544	0.359256					NA	NA					1.70831	NA
BB0118		putative membrane protein		Cell envelope	-1.86233	0.202552					1.03735	0.291164					1.75969	0.348604					-1.31136	0.0832166					-1.18902	NA
BB0119		putative membrane protein	transporter activity	transport	-2.17372	0.0645995	negative	-1.57406	0	1.40517	-3.90298	0.0762795	negative	-7.39304	0	0.0217379	1.1452	0.445033					-1.54723	0.188136					-2.37805	0.113844	negative	-0.899423	0.0427547	0
BB0120		putative membrane protein		Cell envelope	-2.06463	0.0914777	negative	-1.44083	0	3.14295	-1.91344	0.186413					1.4458	0.325844					1.12283	0.576696					1.12	0.596271
BB0121		NAD dependent epimerase	catalytic activity	nucleotide-sugar metabolism	-1.52514	0.119198					1.5907	0.553665					1.07572	0.132927					-1.9909	0.0194679					-2.2019	0.301935
BB0122		DegT	transaminase activity		1.02564	0.364231					1.34549	0.317564					-1.32147	0.222547					-1.91696	0.168915					-1.0928	0.630065
BB0123		putative asparagine synthetase	asparagine synthase (glutamine-hydrolyzing) activity	metabolism	1.01232	0.23653					-1.05583	0.323449					-1.16161	0.111016					-1.00422	NA					-1.41222	0.29144
BB0124		putative UDP-glucose 4-epimerase			1.29587	0.291242					1.4547	0.220614					-1.33129	0.29459					-2.06765	0.00494975					-1.61853	0.427933
BB0125		putative phosphoesterase	hydrolase activity		1.08325	0.159493					1.61901	0.753852					1.06406	0.291761					-1.74236	NA					-1.15741	0.147807
BB0126		conserved hypothetical protein		Conserved in organism other than E. coli	1.1014	0.104149					1.54234	0.262555					-1.07714	0.217185					-1.58856	0.0296985					-1.79228	NA
BB0127		putative C-methyltransferase	S-adenosylmethionine-dependent methyltransferase activity		-1.05424	0.0831258					1.51892	0.37705					1.63206	0.596681					-1.73462	0.394293					2.11884	2.37261
BB0128	wbmS	hypothetical protein		Unknown proteins, no known homologs	-1.14031	0.0740065					1.13152	0.18293					1.34691	0.218376					2.67776	3.6291					-1.09946	0.702157
BB0129	wbmR	putative formyl transferase	hydroxymethyl-, formyl- and related transferase activity	biosynthesis	1.07642	0.0904295					1.33748	0.188461					1.11307	0.262885					1.11296	1.08867					1.25087	1.34704
BB0130	wbmO	hypothetical protein		Unknown proteins, no known homologs	1.34898	0.0815761					1.39247	0.339064					1.84428	0.286549					-1.11608	0.416126					1.96595	0.919463
BB0131	wbmN	ABC transporter ATP-binding protein	ATP-binding cassette (ABC) transporter activity	transport	-1.67859	0.121446					1.75767	0.374745					1.21296	0.185223					-1.31094	0.515931					-1.59314	NA
BB0132	wbmM	ABC transporter ATP-binding protein	ATP-binding cassette (ABC) transporter activity	transport	1.10823	0.197678					1.83397	0.297821					1.23522	0.175147					-1.44889	0.181019					1.07159	NA
BB0133	wbmL	ABC transporter integral membrane protein	ATP-binding cassette (ABC) transporter activity	transport	-1.08236	0.30093					1.47751	0.233408					-1.03962	0.0328126					-1.69801	0.0473762					-2.18023	NA
BB0134	wbmK	hypothetical protein		Unknown proteins, no known homologs	-1.25439	0.384174					1.78789	0.362731					1.05675	0.0250649					-1.35466	0.0789451					-1.25	NA
BB0135	wbmJ	hypothetical protein		Unknown proteins, no known homologs	-1.34092	0.151161					1.50129	0.739467					-1.07259	NA					1.08134	NA					-1.94378	0.0254558
BB0136	wbmI	putative asparagine synthetase	asparagine synthase (glutamine-hydrolyzing) activity	asparagine biosynthesis	-1.2441	0.0739006					1.63885	0.404235					1.36186	0.335373					NA	NA					-1.30278	0.355675
BB0137	wbmH	nucleotide sugar epimerase	catalytic activity	nucleotide-sugar metabolism	-1.33467	0.133493					1.72563	0.626436					-1.31604	0.116677					-1.93595	0.229824					-1.85361	0.0855599
BB0138	wbmG	nucleotide sugar epimerase	catalytic activity	nucleotide-sugar metabolism	-1.13707	0.116721					2.23777	0.835081	positive	3.34466	0	0.039814	-1.24346	0.157596					-1.67548	0.112095					-1.94844	0.00494975
BB0139	wbmF	nucleotide sugar epimerase	catalytic activity	nucleotide-sugar metabolism	-1.38547	0.0385162					1.96087	0.568255					1.33821	0.689459					-2.15281	0.247803					-2.92266	NA
BB0140	wbmE	putative exported protein		Periplasmic/ Exported/ Lipoprotein	2.19747	0.0773813	positive	1.74303	0	0	1.34365	0.364402					-1.29488	0.164278					-1.16977	0.49899					-2.19991	NA
BB0141	wbmD	putative membrane protein		Cell envelope	1.37746	0.138031					1.12976	0.1393					1.29911	0.396246					1.74758	1.72006					1.11056	0.251765
BB0142	wbmC	putative glutamine amidotransferase	asparagine synthase (glutamine-hydrolyzing) activity	metabolism	1.51998	0.318194					-1.10864	0.134362					-1.20866	0.169988					-1.31105	0.195374					-1.25839	0.240434
BB0143	wbmB	hypothetical protein		Unknown proteins, no known homologs	1.15751	0.107701					1.38235	0.191436					1.27702	0.0768044					-1.49074	0.227986					-1.51586	NA
BB0144	wbmA	putative glycosyl transferase	transferase activity	biosynthesis	1.15651	0.303723					1.58289	0.291074					1.00953	0.255646					-1.32598	0.422476					-1.25032	0.299368
BB0145	bplL, wlbL	lipopolysaccharide biosynthesis protein		Cell envelope	1.35964	0.3896					1.40059	0.211846					1.19448	0.455388					-1.8164	0.0801311					-1.95	NA
BB0146	bplJ, bplK, wlbjK	putative membrane protein		Cell envelope	-1.25125	0.218767					1.56532	0.363687					1.44826	0.204354					2.44014	4.02186					-1.19838	0.265872
BB0147	bplI, wlbI	lipopolysaccharide biosynthesis protein		Cell envelope	1.2709	0.149547					1.58967	0.457641					-1.02337	0.514227					-1.32695	0.25687					-1.5635	0.1013
BB0148	bplH, wlbH	putative glycosyl transferase	transferase activity	biosynthesis	1.03164	0.137493					1.68643	0.616773					1.97947	0.991096					-1.0154	0.0254558					-1.6642	0.29733
BB0149	bplG, wlbG	probable sugar transferase	transferase activity		1.28139	0.286961					1.77493	0.518239					1.12467	0.380554					-1.20533	0.384479					-1.65366	0.120427
BB0150	bplF, wlbF	lipopolysaccharide biosynthesis protein		Cell envelope	1.03796	0.0799575					1.66535	0.367443					1.56505	0.640833					-1.27391	0.124001					-2.64658	0.113844	negative	-1.0359	0.0275418	0
BB0151	bplE, wlbE	probable glycosyl transferase	transferase activity	biosynthesis	-1.04253	0.116952					1.19265	0.306615					1.37303	0.569792					-1.47785	0.00636396					-1.60997	0.0254558
BB0152	bplD, wlbD	UDP-N-acetylglucosamine 2-epimerase	UDP-N-acetylglucosamine 2-epimerase activity	UDP-N-acetylglucosamine metabolism	-1.08333	0.114291					1.20892	0.302998					2.55338	1.61863					-2.00918	0.119904					-1.97956	0.286247
BB0153	bplC, wlbC	lipopolysaccharide biosynthesis protein		Cell envelope	-1.39935	0.15086					1.95932	0.39674					2.08739	1.54628					-1.66545	0.195107					-2.61534	NA
BB0154	bplB, wlbB	probable acetyltransferase	transferase activity		-1.07173	0.171098					1.46863	0.335698					-1.32955	0.0680042					-1.35421	0.121076					-1.7595	0.281065
BB0155	bplA, wlbA	probable oxidoreductase	oxidoreductase activity	electron transport	-1.02632	0.266421					1.20769	0.205346					1.05503	0.239528					-1.56314	0.143652					-1.17075	0.370935
BB0156	rfaC, waaC	probable heptosyltransferase	transferase activity	metabolism	1.08508	0.147813					1.2757	0.238257					1.38937	0.106556					-1.2033	0.0811562					-1.24362	NA
BB0157	kdtA, waaA	3-deoxy-D-manno-octulosonic-acid transferase	sugar binding	carbohydrate metabolism	1.02697	0.26001					1.15481	0.20103					-1.30211	0.0548354					-1.8074	0.209716					-1.96019	0.0788094
BB0158		putative exported protein		Periplasmic/ Exported/ Lipoprotein	-1.13043	0.29235					1.04856	0.178694					1.44415	0.62653					1.00475	0.461662					2.16164	0.205909	positive	1.32625	0	0
BB0159		putative exported protein		Periplasmic/ Exported/ Lipoprotein	1.14436	0.067447					1.03747	0.259527					1.34182	0.247066					-1.89373	0.131348					-1.60011	0.164482
BB0160	baf	Bvg accessory factor		regulation of transcription, DNA-dependent	1.27106	0.140961					1.06927	0.183366					1.56554	1.34844					-1.80204	0.0509117					-2.3097	0.137773
BB0161	birA	putative biotin protein ligase	biotin-[acetyl-CoA-carboxylase] ligase activity	protein modification	1.12168	0.231192					1.36509	0.344585					-1.10771	0.0579828					-1.5055	0.0742462					-1.90728	NA
BB0163		putative integral membrane protein			-1.03214	0.120902					-1.16049	0.165421					1.61991	1.26504					-1.72587	0.0360624					-1.83916	0.0640338
BB0164		probable ATP-binding component of ABCtransporter	ATP-binding cassette (ABC) transporter activity	transport	-1.01745	0.17876					-1.17172	0.218085					2.04928	0.992989					-1.95114	0.0183848					-1.07663	0.326656
BB0165		putative exported protein		Periplasmic/ Exported/ Lipoprotein	1.09624	0.097089					-1.25149	0.13035					1.0707	0.436019					-1.87107	0.16113					-1.84194	0.314001
BB0166		putative exported protein		Periplasmic/ Exported/ Lipoprotein	1.33417	0.13082					1.03648	0.218099					-1.37675	0.203531					-2.09056	0.194155					-1.89836	0.249802
BB0167		conserved hypothetical protein	catalytic activity	Conserved in organism other than E. coli	-1.04725	0.111272					1.27413	0.217195					-1.51934	0.136217					-1.96728	0.289207					-1.8508	0.155449
BB0168		putative penicillin-binding protein precursor	serine-type D-Ala-D-Ala carboxypeptidase activity	proteolysis and peptidolysis	-1.29078	0.151237					1.99901	0.764331					7.34905	6.75042	positive	4.13636	0	3.75501	1.04807	0.67515					-2.0587	0.0293087
BB0169		probable class IV aminotransferase	transaminase activity	metabolism	-1.04634	0.19203					1.44225	0.185842					-1.2469	0.0507371					-1.79967	0.00141421					-1.64696	0.046669
BB0170		conserved hypothetical protein		Conserved in organism other than E. coli	-1.1201	0.213467					1.27869	0.123267					1.0202	0.087705					1.45092	0.866462					2.33313	0.398936	positive	1.37367	0	0
BB0171	lipB	lipoate-protein ligase B	acyltransferase activity	lipoate biosynthesis	-1.13193	0.297222					-1.31066	0.101267					1.0841	NA					-1.23666	0.10748					-1.07616	0.713471
BB0172	lipA, lip	lipoic acid synthetase	sulfurtransferase activity	lipoate biosynthesis	-1.1315	0.0608561					1.14766	0.478254					-1.33802	0.129662					-1.63509	0.026163					-2.03379	0.168249
BB0173	rfbC, rmlC	dTDP-4-dehydrorhamnose 3,5-epimerase	lipopolysaccharide biosynthesis	Cell envelope	1.171	0.304905					-1.16482	0.212732					-1.0244	0.127986					-1.76712	0.0523259					-2.54969	0.0955196	negative	-0.982385	0.0427547	0
BB0174	rfbD, rmlD	dTDP-4-dehydrorhamnose reductase	dTDP-4-dehydrorhamnose reductase activity	extracellular polysaccharide biosynthesis	-1.17857	0.0936945					1.03833	0.0588218					2.61386	1.11404	positive	2.28658	0.0198859	17.3606	-1.02147	0.132525					-1.86639	0.246256
BB0175	rfbB, rmlB	dTDP-glucose 4,6-dehydratase	dTDP-glucose 4,6-dehydratase activity	nucleotide-sugar metabolism	-1.22496	0.122305					1.25293	0.292912					1.18709	0.347057					-1.20826	0.220012					-2.41456	0.0987737	negative	-0.892825	0.0427547	0
BB0176		conserved hypothetical protein		Conserved in organism other than E. coli	1.12421	0.222473					1.12724	0.213758					1.05371	0.301148					-1.60409	0.0351046					-3.19045	0.111054	negative	-1.23351	0	0
BB0177		putative exported protein		Periplasmic/ Exported/ Lipoprotein	-1.12115	0.159863					-1.17609	0.11876					-1.2368	0.246732					-1.34225	0.623317					-1.30278	0.1031
BB0178	hslU, htpI	ATP-dependent Hsl protease ATP-binding subunit	chaperone activity	Folding and Ushering	1.51365	0.345525					-1.00272	0.137291					1.523	0.832285					-1.82245	0.013435					-2.40385	0.177739
BB0179	hslV, htpO	ATP-dependent protease heat shock protein	endopeptidase activity	Folding and Ushering	2.32784	0.626727	positive	1.47206	0	2.32166	1.30667	0.224858					2.21731	1.00152	positive	2.41883	0.0198859	16.1126	3.40358	1.41278	positive	2.19583	0	0	1.85292	0.744132
BB0180	dksA	putative dnaK suppressor protein			1.87413	0.2064					1.30211	0.338983					1.17116	0.586621					-1.39034	0.296005					-2.15232	0.071318
BB0181		conserved hypothetical protein		Conserved in organism other than E. coli	2.15035	0.247878	positive	1.57055	0	1.14825	1.35289	0.240311					1.3617	0.649603					1.07384	0.43745					-1.05634	0.154642
BB0182		putative regulatory protein	transcription factor activity	Global Regulatory Functions	-1.36811	0.111731					1.23727	0.288595					1.65703	0.63232					-1.08401	0.220647					-1.28121	0.127727
BB0183		putative transport protein ATP-binding	ATP-binding cassette (ABC) transporter activity	transport	1.5979	0.131859					1.22372	0.226001					-1.02907	0.0480833					-2.00452	0.189585					-1.817	0.141465
BB0184		putative ABC transporter permease protein	ATP-binding cassette (ABC) transporter activity	transport	1.51232	0.295684					1.07667	0.627079					1.28417	NA					-1.63999	NA					-1.18709	0.24271
BB0185		putative periplasmic solute binding protein	binding	transport	1.3996	0.433364					-1.31705	0.123659					NA	NA					1.0934	0.972272					-1.14142	0.817572
BB0186		conserved hypothetical protein		Conserved in organism other than E. coli	-1.1519	0.169173					-1.26323	0.124287					1.89422	0.98251					NA	NA					1.15856	0.312541
BB0187		putative membrane protein		Cell envelope	1.36713	0.291968					2.15781	0.328511	positive	5.788	0	0	1.08784	0.392282					-1.14552	0.705153					-1.36977	0.394104
BB0189		putative outer membrane protein	receptor activity	transport	-1.15789	0.312355					-1.697	0.111184					NA	NA					NA	NA					3.39063	1.50502	positive	1.72543	0	0
BB0190		putative integrase	DNA binding	DNA recombination	-1.4	0.0601332					1.00197	0.191316					1.47076	0.601776					-1.56807	0.162202					-3.49713	0.105995	negative	-1.31923	0	0
BB0191		conserved hypothetical protein		Conserved in organism other than E. coli	-1.60117	0.0248227					-1.0297	0.159426					1.01002	0.414279					-1.75803	0.0155563					-2.59861	0.111665	negative	-0.990276	0.0275418	0
BB0192	dapF	diaminopimelate epimerase	diaminopimelate epimerase activity	lysine biosynthesis via diaminopimelate	-1.4815	0.0352061					1.40121	0.306466					-1.46947	0.127912					-1.34621	0.233332					-1.86853	0.0837153
BB0193		putative acyltransferase	lipopolysaccharide core region biosynthesis	Cell envelope	-1.07577	0.111312					1.28251	0.330796					-1.02907	0.200949					-1.02877	0.134775					-2.09287	0.0820325
BB0194		putative acyltransferase	lipopolysaccharide core region biosynthesis	Cell envelope	1.41209	0.189439					1.03464	0.158865					1.03463	0.225363					1.25096	1.29608					1.06872	0.578417
BB0195	metK	S-adenosylmethionine synthetase	magnesium ion binding	one-carbon compound metabolism	1.94572	0.222903					1.19426	0.0651557					1.00739	0.112745					1.0647	0.148361					-1.53592	0.0495883
BB0196		conserved hypothetical protein		Conserved in organism other than E. coli	-1.01418	0.223524					1.35153	0.247887					1.09258	0.553799					1.26595	0.756633					1.1801	0.194774
BB0197		putative glycosyl transferase	transferase activity	biosynthesis	-1.11491	0.494527					-1.07951	0.217729					-1.29477	0.242776					NA	NA					1.51877	NA
BB0198	acyH	adenosylhomocysteinase	adenosylhomocysteinase activity	one-carbon compound metabolism	-1.70936	0.0869068					1.42192	0.489403					-1.48924	0.124175					-3.5899	0.0113137	negative	-1.65263	0	0	-3.24136	0.0522877	negative	-1.30263	0	0
BB0199		putative membrane protein		Cell envelope	-1.72934	0.170966					1.37877	0.444363					-1.5182	0.111944					-5.12266	0.0692965	negative	-2.08654	0	0	-1.98493	0.145007
BB0200		putative methylenetetrahydrofolate reductase	methylenetetrahydrofolate reductase (NADPH) activity	methionine biosynthesis	-1.31279	0.16121					1.23423	0.234546					-1.20483	0.113718					-5.50402	0.0898026	negative	-2.12889	0	0	-3.05962	0.0743124	negative	-1.22668	0	0
BB0201		putative transcriptional regulator	transcription factor activity	Global Regulatory Functions	-1.55822	0.140349					-1.51588	0.103143					-1.12647	0.311363					-1.19663	NA					-1.69861	0.0979439
BB0202		putative aminohydrolase	hydrolase activity		-1.16599	0.59643					-1.04026	0.140671					1.22183	0.496413					1.0393	0.191626					1.41292	0.434838
BB0203		putative integral membrane transport protein	transporter activity	transport	-2.30247	0.191097	negative	-1.62723	0	0.847457	-1.03736	0.353017					2.0184	NA					NA	NA					2.976	NA
BB0205		5-formyltetrahydrofolate cyclo-ligase familyprotein	ligase activity	metabolism	-1.43444	0.056933					1.13374	0.251131					-1.26543	0.229378					-1.75128	0.0896289					-5.31046	0.00919239	negative	-2.08047	0	0.101976
BB0206		putative transglycosylase			1.04416	0.145066					1.0551	0.191265					-1.00628	0.191485					-1.78092	0.26663					1.37135	1.44802
BB0207	cca	tRNA nucleotidyltransferase	RNA binding	translation	1.20763	0.428305					-1.11534	0.360144					-1.1733	0.167273					-2.45336	0.0275772	negative	-0.993488	0	3.41524	-1.60997	NA
BB0208		conserved hypothetical protein	S-adenosylmethionine-dependent methyltransferase activity	Conserved in organism other than E. coli	1.10922	0.167315					5.14434	1.22597	positive	9.48339	0	0.0833993	1.37812	0.700871					-1.14193	0.113271					-1.00536	0.0452797
BB0209		putative ATP-dependent RNA helicase	nucleic acid binding		-1.02178	0.0328674					8.23666	4.53278	positive	7.44978	0	0.00496843	-1.21736	0.180759					2.21769	0.543674	positive	1.70298	0	0	1.42995	0.367743
BB0210	ung	uracil-DNA glycosylase	uracil DNA N-glycosylase activity	carbohydrate metabolism	-1.27801	0.213821					1.44124	0.386904					-1.03221	NA					2.29867	NA					1.25949	0.299813
BB0211		haloacid dehalogenase-like hydrolase	hydrolase activity	metabolism	-1.07059	0.298067					1.33021	0.437924					-1.14264	0.417215					NA	NA					-1.2744	0.163775
BB0212		phosphorylase family protein	catalytic activity	nucleoside metabolism	-1.18508	0.206887					-1.00346	0.167603					1.20552	0.806952					-4.88482	NA					-1.34076	0.324708
BB0213		conserved hypothetical protein		Conserved in organism other than E. coli	1.14202	0.618862					1.1468	0.193047					1.19251	0.671751					3.53573	NA					2.62462	1.54948	positive	1.22544	0	0
BB0214		AraC family transcriptional regulator	transcription factor activity	Global Regulatory Functions	-1.24224	0.269744					-1.92069	0.0636396					1.46846	0.866402					-2.24589	0.0183848					-1.09995	NA
BB0215	fur	ferric uptake regulation protein	transcription factor activity	Global Regulatory Functions	-1.90184	0.266677					-2.06123	0.26379	negative	-2.48046	0	5.19563	1.55683	0.461136					-2.40167	0.0997021					1.03385	NA
BB0216		conserved hypothetical protein		Conserved in organism other than E. coli	-1.30821	0.224608					-1.71983	0.0900296					2.15046	NA					1.00457	NA					1.14544	NA
BB0217		putative Na+		sodium ion transport	-1.66602	0.225139					-1.11425	0.311918					1.00887	0.157982					-1.62441	0.335928					-2.01114	NA
BB0218		hypothetical protein		Unknown proteins, no known homologs	-1.47495	0.286433					-1.00123	0.120217					1.05355	0.368843					-2.71244	0.215251	negative	-0.989333	0	3.52894	-1.18671	0.548715
BB0219		putative glycosyl transferase	transferase activity	biosynthesis	-1.25859	0.405058					1.11019	0.163762					1.19875	0.263565					-2.37732	0.147514					-1.36427	0.343768
BB0220		conserved hypothetical protein		Conserved in organism other than E. coli	-1.25282	0.29874					1.17663	0.279272					1.00575	0.0266646					-2.0243	0.268388					-2.08096	0.2997
BB0221		acetyltransferase (GNAT) family protein	N-acetyltransferase activity		-1.38006	0.284844					-1.02304	0.381874					-1.16709	0.207412					-2.23977	0.446908					-2.1438	0.111674
BB0222		conserved hypothetical protein		Conserved in organism other than E. coli	-1.23149	0.134238					-1.17162	0.22053					1.52316	0.417933					-1.42227	0.433756					-1.66876	0.422689
BB0223		metallo-beta-lactamase superfamily protein			-1.18066	0.0615578					-1.24302	0.164952					-1.53796	0.0691731					-1.85081	NA					-1.60362	0.30102
BB0224		ArsR family regulatory protein	transcription factor activity	Global Regulatory Functions	-1.0478	0.151977					1.02897	0.340641					-1.32348	0.0875047					-1.72532	0.387425					-1.94585	0.314265
BB0225		putative membrane protein		Cell envelope	1.10107	0.0977454					1.31825	0.202267					-1.56143	0.191917					-1.81821	0.211979					-1.644	0.377022
BB0226		putative membrane protein		Cell envelope	-1.14846	0.085961					-1.00636	0.279171					-1.04095	0.349129					-2.82788	0.0605833	negative	-1.18244	0	0	1.1479	0.0141421
BB0227		putative phenylacetate-CoA ligase	ligase activity	metabolism	-1.04751	0.254054					-1.39494	0.0914604					1.86983	0.303224					-1.9237	0.222032					1.20533	NA
BB0228		ABC transporter ATP-binding protein	ATP-binding cassette (ABC) transporter activity	transport	1.18748	0.606944					-1.0738	0.132271					-1.29753	0.180502					-1.86596	0.225858					1.51275	1.0214
BB0229		putative exported protein		Periplasmic/ Exported/ Lipoprotein	1.00316	0.12697					-1.00894	0.207456					-1.38081	0.126227					-2.34471	0.384542					1.57744	2.3681
BB0230		putative branched-chain amino acid transportsystem permease	transporter activity	transport	1.26507	0.394441					-1.27885	0.127494					1.14471	0.00212132					-2.0011	0.381131					-2.46212	NA
BB0231		putative branched-chain amino acid transportsystem permease	transporter activity	transport	-1.02178	0.202416					1.29143	0.182118					-1.076	0.0785621					-2.16931	0.321327					-1.59522	0.373133
BB0232		putative high-affinity branched-chain amino acidtransport ATP-binding protein	ATP-binding cassette (ABC) transporter activity	transport	1.11588	0.387355					1.33391	0.476546					1.1319	0.208672					-2.09778	0.117822					-1.85314	0.363127
BB0233		putative AMP-binding enzyme	catalytic activity	metabolism	-1.08903	0.338888					1.20963	0.180237					1.00575	0.0927452					-1.30677	0.36885					-2.84755	0.106066	negative	-1.13273	0	0
BB0234		cyclic nucleotide-binding protein			1.334	0.0609973					1.09919	0.434059					-1.4221	0.0615183					-1.72914	0.137437					-1.91226	0.200003
BB0235		probable transporter	lysine permease activity	transport	1.31309	0.358152					1.00099	0.130703					1.08985	0.535624					-1.63851	0.16743					-1.35266	0.470532
BB0236		probable LysR-family transcriptional regulator	transcription factor activity	Global Regulatory Functions	1.01881	0.09657					-1.06938	0.0773141					-1.87208	0.146545					-2.27832	0.0938847					-1.30255	0.350988
BB0237		putative exported protein		Periplasmic/ Exported/ Lipoprotein	1.15251	0.128413					1.04043	0.174824					-1.96109	0.0710725					-2.68845	0.102695	negative	-1.05478	0	1.91326	-2.68152	0.33586	negative	-0.95516	0.0427547	0
BB0238		putative exported protein		Periplasmic/ Exported/ Lipoprotein	1.03413	0.107559					1.18403	0.304406					1.14028	0.449678					-2.13934	0.22759					-1.21108	0.408187
BB0239		conserved hypothetical protein	alanine racemase activity	Conserved in organism other than E. coli	1.05761	0.0717375					-1.45891	0.0441052					2.33417	0.887728					-1.20507	0.443903					-1.06441	0.540419
BB0240		probable aminotransferase	transaminase activity	biosynthesis	1.23726	0.108164					-1.52185	0.0541346					-1.57069	0.153734					-2.01634	0.458053					-4.21713	NA
BB0241		amino acid-binding periplasmic protein	transporter activity	transport	2.63936	0.881667	positive	1.6395	0	0.479586	1.27388	0.332624					1.13666	0.269266					-1.50385	0.147498					-1.62122	0.179752
BB0242		putative membrane protein		Cell envelope	1.54662	0.229492					1.17158	0.113541					1.10595	0.242721					-1.12851	0.0113137					-1.24968	0.0756896
BB0243	hmgcL	hydroxymethylglutaryl-CoA lyase	hydroxymethylglutaryl-CoA lyase activity		-1.35149	0.115476					1.09577	0.254859					1.45442	0.0772588					1.04295	0.306878					-1.03044	0.086942
BB0244	smf	conserved hypothetical protein		DNA mediated transformation	-1.16639	0.322622					-1.25311	0.143884					NA	NA					-1.36128	0.171087					-1.26034	0.19799
BB0245	lrp, alsB, livR, ihb, oppI	leucine-responsive regulatory protein	transcription factor activity	Global Regulatory Functions	-1.06603	0.476323					1.0673	0.151973					1.77415	0.360429					-1.02319	0.0752568					-1.12146	0.152808
BB0246		conserved hypothetical protein		Conserved in organism other than E. coli	-1.19025	0.0796894					-1.58705	0.0983802					2.42518	1.40271	positive	2.22931	0.0322202	17.9075	-1.48992	0.0381838					-1.37907	0.336052
BB0247	def, fms	polypeptide deformylase	formylmethionine deformylase activity	protein biosynthesis	1.331	0.152425					-1.75303	0.125126					6.83262	2.46245	positive	8.36737	0	0	-1.22202	0.211189					-1.11556	0.150467
BB0248	fmt	methionyl-tRNA formyltransferase	methionyl-tRNA formyltransferase activity	translation	1.82251	0.383522					-1.09947	0.210715					1.09281	0.626889					-1.91562	0.189747					-1.26777	0.311399
BB0249		conserved hypothetical protein	pyridoxamine-phosphate oxidase activity	pyridoxine biosynthesis	1.14935	0.0850006					1.05325	0.229413					3.49244	2.19445	positive	2.07814	0.0322202	19.3639	-2.15055	0.0608112					-4.32181	NA
BB0250		probable haloacid dehalogenase-like hydrolase	hydrolase activity	metabolism	1.09957	0.0832026					1.08505	0.145723					-1.10872	0.189816					-2.34807	0.0219203	negative	-0.922912	0.065852	5.56494	-2.02787	0.226046
BB0251		hypothetical protein		Unknown proteins, no known homologs	-1.01607	0.113637					1.1256	0.192181					1.83443	0.944456					-1.91027	0.0323574					-2.59677	0.107221	negative	-0.99737	0.0275418	0
BB0252		putative lysine decarboxylase			1.55761	0.239258					1.36238	0.225714					1.63601	0.243764					1.13349	0.310922					-1.14151	0.205208
BB0253		bacterioferritin	ferric iron binding	iron ion transport	-1.01384	0.0327149					-1.37758	0.0561904					1.10069	0.783763					1.172	0.646296					-1.18039	0.1393
BB0254		conserved hypothetical protein		Conserved in organism other than E. coli	-1.01091	0.149478					1.47138	0.0899009					1.58328	0.416652					-1.29074	0.465754					-1.25386	NA
BB0255		putative 4-oxalocrotonate tautomerase	isomerase activity	aromatic compound metabolism	-1.33853	0.17439					-4.82457	0.0362795	negative	-5.20371	0	0	1.86539	0.438206					1.44983	0.102367					1.51439	0.391909
BB0256		conserved hypothetical protein		Conserved in organism other than E. coli	-1.05055	0.369752					-1.49513	0.0470167					1.71485	NA					-1.36095	0.156978					1.06092	NA
BB0257		putative exported protein		Periplasmic/ Exported/ Lipoprotein	-1.15411	0.295459					-1.521	0.141507					NA	NA					NA	NA					-1.24617	NA
BB0258		probable transcriptional regulator	transcription factor activity	Global Regulatory Functions	1.17416	0.143883					1.03636	0.314676					-1.55743	0.0516188					-2.29617	0.0150444					-2.19463	0.14459
BB0259		putative dioxygenase	oxidoreductase activity, acting on single donors with incorporation of molecular oxygen, incorporation of two atoms of oxygen		-1.04108	0.216291					-3.0063	0.0745162	negative	-5.39499	0	0	1.51158	0.594532					1.15445	0.00282843					1.97142	0.895893
BB0260		conserved hypothetical protein		Conserved in organism other than E. coli	1.83277	0.211363					-1.12043	0.140156					1.3433	0.888277					-1.64492	0.0651792					-1.29689	0.105973
BB0261		putative amino acid efflux protein	lysine permease activity	transport	1.03447	0.0885387					-1.38668	0.0454386					3.14947	1.75823	positive	2.66906	0	13.8329	-1.28037	0.627995					-1.80111	0.244167
BB0262		conserved hypothetical protein	S-adenosylmethionine-dependent methyltransferase activity	Conserved in organism other than E. coli	1.21795	0.157585					-1.6881	0.127722					2.9297	1.66451	positive	2.61575	0	14.3078	1.20636	0.236174					1.3161	0.605283
BB0263		putative exported protein		Periplasmic/ Exported/ Lipoprotein	1.30653	0.210617					-1.6226	0.14229					1.66616	0.722684					-1.42474	0.0311127					-1.11607	0.0311127
BB0264		putative two-component sensor kinase	two-component sensor molecule activity	signal transduction	-1.17099	0.0514565					1.06904	0.106806					1.31201	0.208004					1.42917	0.686716					2.19186	0.90487	positive	1.16304	0	0
BB0265		putative two-component response regulator	two-component response regulator activity	Global Regulatory Functions	1.01732	0.123278					-1.01743	0.18288					-1.34795	0.127057					-1.37531	0.380686					-2.06568	0.162913
BB0266	trkA	Trk system potassium uptake protein	cation transporter activity	potassium ion transport	1.19461	0.1265					1.15025	0.251249					-1.30925	0.14834					-2.37182	0.113738					-2.58484	0.153442	negative	-0.98673	0.0427547	0
BB0267	trkH	Trk system potassium uptake protein	cation transporter activity	transport	1.42707	0.160684					-1.10667	0.189214					-1.25889	0.00848528					1.27777	1.10386					-1.04974	NA
BB0268		probable MarR-family transcriptional regulator	transcription factor activity	Global Regulatory Functions	-1.38867	0.16459					-1.17512	0.195326					3.0069	1.79094	positive	2.38721	0.0198859	16.4088	1.18808	0.287809					1.53354	0.395667
BB0269		conserved hypothetical protein		Conserved in organism other than E. coli	-1.14509	0.364451					1.12314	0.227884					1.20828	0.114551					-1.26176	0.382205					-1.31686	0.0823994
BB0270		conserved hypothetical protein		Conserved in organism other than E. coli	1.30053	0.152168					1.08517	0.417694					-1.34008	0.232375					-1.44049	0.331067					-2.01947	0.104622
BB0271		conserved hypothetical protein	aminocarboxymuconate-semialdehyde decarboxylase activity	metabolism	1.07359	0.146141					-1.13437	0.224145					1.05749	0.365325					-1.37878	0.115473					-1.92612	0.113887
BB0272	maiA	maleate cis-trans isomerase		metabolism	1.56727	0.167018					1.20116	0.203014					-1.1039	0.26292					-1.22012	0.505823					-1.76566	0.201308
BB0274		conserved hypothetical protein		Conserved in organism other than E. coli	1.11772	0.0789289					-1.01948	0.123225					1.03423	0.263918					-2.34404	0.0360624					-2.42136	0.102432	negative	-0.906447	0.0427547	0
BB0275		putative isochorismatase			1.16916	0.13617					1.06816	0.108786					1.41606	0.623153					-1.34555	0.310897					-2.75735	0.0794481	negative	-1.07786	0.0275418	0
BB0276		probable ring hydroxylating beta subunit	catalytic activity	electron transport	1.11289	0.103798					1.04388	0.0873514					2.01133	1.10497					-1.14768	0.419763					-2.15042	0.158178
BB0277		probable Ring hydroxylating alpha subunit	iron ion binding	electron transport	-1.11948	0.188073					-1.2431	0.182942					1.55191	0.785017					-1.51467	0.00565685					-1.59592	0.0568888
BB0278		putative ferredoxin reductase	disulfide oxidoreductase activity	metabolism	1.12837	0.202683					-1.10135	0.133269					1.65079	0.108665					-1.05904	0.58522					-1.76035	0.0876945
BB0279		ferredoxin	oxidoreductase activity	metabolism	1.1973	0.141396					1.12544	0.156183					1.78359	0.478572					-1.30802	0.0564388					-1.19193	0.562773
BB0280		putative exported protein		transport	1.5035	0.201835					-1.14011	0.238707					1.75131	NA					-1.21614	0.16358					-1.22528	0.260709
BB0281		oxidoreductase, large chain	oxidoreductase activity	electron transport	1.0333	0.159747					-1.46603	0.19208					2.17732	0.663477	positive	2.79005	0	12.779	1.13203	1.13972					-1.25418	0.301063
BB0282		oxidoreductase, medium chain	oxidoreductase activity	electron transport	1.17716	0.315112					1.42105	0.388669					NA	NA					-1.61038	0.318349					-1.50556	0.107348
BB0283		putative iron-sulfur binding protein	electron transporter activity	electron transport	-1.08002	0.228385					1.06225	0.339344					NA	NA					-1.43445	0.0898026					-1.36938	0.0615792
BB0284		putative exported protein		Periplasmic/ Exported/ Lipoprotein	-1.09659	0.305471					-1.14558	0.266972					2.06965	NA					-2.07235	NA					1.10872	0.34544
BB0285		probable ABC transporter, ATP-binding component	ATP-binding cassette (ABC) transporter activity	transport	-1.1201	0.0705006					-1.26513	0.202163					4.06537	NA					NA	NA					1.19385	0.35921
BB0286		ABC transporter, permease component	transporter activity	transport	1.04029	0.187775					1.03624	0.293583					-1.04984	0.00212132					1.39889	1.02181					-1.48507	0.136152
BB0287		putative membrane protein		Cell envelope	2.86563	0.946057	positive	1.69582	0	0.018315	1.40108	0.262592					-1.06159	0.431452					-1.51888	0.0954594					-2.11039	0.127641
BB0288		putative membrane protein		Cell envelope	1.15335	0.26882					1.15457	0.143585					1.55453	0.697646					-1.35779	0.123517					-1.20074	0.149623
BB0289		conserved hypothetical protein	glutamate-cysteine ligase activity	glutathione biosynthesis	-1.11367	0.102603					1.24504	0.156057					1.89734	0.37894					2.90038	1.63043	positive	1.82547	0	0	2.89272	1.18169	positive	1.47937	0	0
BB0290		conserved hypothetical protein	S-adenosylmethionine-dependent methyltransferase activity	Conserved in organism other than E. coli	1.15301	0.150558					-1.21598	0.119516					8.99901	4.07571	positive	8.92928	0	0	-1.40787	0.0275772					-2.02114	0.120499
BB0291		conserved hypothetical protein		Conserved in organism other than E. coli	2.16883	0.626402	positive	1.29077	0	5.23025	-1.26924	0.351798					1.4628	0.452096					-1.33962	0.108894					-1.01183	0.361704
BB0292		rRNA methylase	RNA binding	RNA processing	1.50533	0.0867027					-1.11268	0.106297					1.86137	0.86754					1.25992	0.636629					1.2519	0.464257
BB0293		putative exported protein		Periplasmic/ Exported/ Lipoprotein	1.01881	0.203153					1.13595	0.194769					1.99113	1.14858					-1.17732	0.148655					-1.66269	0.0453211
BB0294	gpsA	glycerol-3-phosphate dehydrogenase [NAD(P)+]	glycerol-3-phosphate dehydrogenase (NAD+) activity	metabolism	-1.45353	0.12878					1.64538	0.489417					-1.13646	0.390815					-1.31136	0.37606					-2.04746	0.221569
BB0295	secB	protein-export protein	chaperone activity	transport	-1.29495	0.168464					1.14384	0.428002					-1.37427	0.0817402					NA	NA					-1.89173	0.181737
BB0296	grxC	glutaredoxin 3	electron transporter activity	electron transport	-1.39189	0.199521					1.14372	0.267413					-1.13624	0.104146					-1.90893	0.474469					-2.17246	0.148617
BB0297		conserved hypothetical protein		Conserved in organism other than E. coli	-1.13707	0.232514					1.19734	0.191204					-1.33304	0.197295					-2.00159	0.377108					-2.55682	0.204505	negative	-0.918055	0.0427547	0
BB0298	gpmA, gpm	phosphoglycerate mutase 1	glycolysis	metabolism	-1.23377	0.211038					1.10083	0.246676					-1.16695	0.147671					-1.99526	0.397702					-1.35316	0.0780085
BB0299		putative peptidase	metalloendopeptidase activity	proteolysis and peptidolysis	-1.2126	0.229049					1.0021	0.218685					-1.38269	0.0780036					-2.10423	NA					-2.09168	0.0622682
BB0300	ctpA	putative carboxy-terminal processing proteaseprecursor	protein binding	Folding and Ushering	-1.07327	0.0393226					1.02305	0.0921644					1.37024	0.28421					-1.9844	0.276599					-2.61534	0.356382	negative	-0.930859	0.0427547	0
BB0301	thiF	adenylyltransferase	nucleotidyltransferase activity		-1.34513	0.0774891					-1.04914	0.226232					-1.40244	0.22766					-3.88014	0.171667	negative	-1.43834	0	0	-6.28222	NA
BB0302		putative GntR-family transcriptional regulator	transcription factor activity	Global Regulatory Functions	-1.8869	0.284364					-1.34277	0.26561					1.07507	0.34703					1.10108	0.59931					-1.88953	NA
BB0303		putative oxidoreductase		electron transport	-1.34182	0.215122					-1.23699	0.185998					-1.0145	0.280102					-1.81821	0.218236					-2.14569	0.241831
BB0304	thiC	thiamine biosynthesis protein		thiamin biosynthesis	-1.03695	0.0399783					1.15358	0.161919					1.00033	0.213335					-1.72424	0.152742					-3.50719	0.0459619	negative	-1.4538	0	0
BB0305		putative lipoprotein		Periplasmic/ Exported/ Lipoprotein	-1.28251	0.175374					1.43934	0.605773					-1.6575	0.35069					-1.29798	0.180745					-2.15327	0.23112
BB0306		putative restriction endonuclease	endonuclease activity		-1.06697	0.199909					1.28682	0.197215					1.06193	0.437114					-1.25395	0.35001					-1.39485	0.132412
BB0307		putative DNA methylase	methyltransferase activity		-1.17373	0.0942007					1.02913	0.233297					2.00411	0.0813173					NA	NA					1.20889	1.10863
BB0308		putative transcriptional regulator	DNA binding	Global Regulatory Functions	-1.23352	0.212992					-1.0016	0.25875					1.03006	0.174684					-1.96657	0.00212132					-1.96784	0.0825005
BB0309		putative transcriptional regulator	DNA binding	Global Regulatory Functions	1.16567	0.169042					-1.12712	0.22131					-1.36014	0.238424					-3.1251	0.0431084	negative	-1.36006	0	0	-1.70933	0.217709
BB0310		putative transcriptional regulator			-1.14313	0.214939					-1.38794	0.145448					1.01487	0.347336					-2.67661	NA					-1.29746	0.113496
BB0311	proB	glutamate 5-kinase	RNA binding	proline biosynthesis	1.08775	0.130891					1.64641	0.291092					1.03995	0.239321					-1.83776	0.255662					-1.77144	0.0819024
BB0312		probable GTP-binding protein	GTP binding		-1.07346	0.111186					1.95608	0.504038					-1.07296	0.327992					-2.66618	0.312183	negative	-0.946314	0.0362313	4.79973	-3.64895	NA
BB0313	rpmA	50S ribosomal protein L27	structural constituent of ribosome	translation	1.93873	0.416586					2.08209	0.58757	positive	3.70226	0	0	-1.21638	0.285257					-1.23443	0.0661161					-1.24787	0.371395
BB0314	rplU	50S ribosomal protein L21	RNA binding	translation	2.25491	0.42387	positive	1.56047	0	1.25617	2.32824	0.299985	positive	6.41108	0	0	-1.27792	0.332488					1.17675	0.132629					-1.35567	0.18809
BB0315		conserved hypothetical protein		Conserved in organism other than E. coli	1.11605	0.147227					1.8124	0.718156					1.0818	0.237588					-1.3907	0.31245					-2.66685	NA
BB0316	ispB, cel	octaprenyl-diphosphate synthase	transferase activity	isoprenoid biosynthesis	1.56993	0.162585					1.1876	0.152509					1.44924	0.280387					-1.10615	0.1465					1.44308	0.404085
BB0317		LysR-family transcriptional regulator	transcription factor activity	Global Regulatory Functions	-1.31624	0.140514					-1.06414	0.242455					-1.13561	0.22829					-1.91562	0.31203					-2.54791	0.241479	negative	-0.893237	0.0427547	0
BB0318	hyuA	putative hydantoin utilization protein A	hydrolase activity		-1.58386	0.104307					-1.17693	0.0920887					1.79698	0.398221					-1.54723	0.0589661					-1.22446	0.260385
BB0319	hyuB	hydantoin utilization protein B	catalytic activity		-1.63964	0.144403					1.16874	0.268389					-1.389	0.033234					NA	NA					2.24287	0.526795	positive	1.35017	0	0
BB0320		putative amino acid deaminase	oxidoreductase activity	electron transport	-1.04343	0.142344					-1.10261	0.152139					-1.38948	0.0322115					-1.70969	0.190919					1.72062	NA
BB0321		putative exported protein		Periplasmic/ Exported/ Lipoprotein	1.02073	0.396036					1.05423	0.35224					1.76925	1.886					-1.24833	0.1988					2.19515	0.655517	positive	1.24039	0	0
BB0322	gabD	succinate-semialdehyde dehydrogenase [NADP+]	succinate-semialdehyde dehydrogenase [NAD(P)+] activity	metabolism	-1.03037	0.154456					1.03402	0.248164					1.77792	0.862121					-1.9237	0.128926					-1.0584	0.0799031
BB0323	cyaC, HlyC	cyclolysin-activating lysine-acyltransferase	acyltransferase activity	transport	-1.57679	0.180372					-1.01109	0.276433					1.06735	0.492623					-1.28427	NA					2.46031	0.238295	positive	1.53199	0	0
BB0324	cyaA, cya	bifunctional hemolysin-adenylate cyclaseprecursor	adenylate cyclase activity	Periplasmic/ Exported/ Lipoprotein	-5.48493	0.051818	negative	-3.19353	0	0	-1.0551	0.568678					1.98824	1.05468					1.29263	0.0240416					1.44684	1.86083
BB0325	cyaB	cyclolysin secretion ATP-binding protein	ATP-binding cassette (ABC) transporter activity	transport	-1.90063	0.254082					-1.064	0.279937					1.71017	1.01004					-2.87947	0.046669	negative	-1.24377	0	0	1.81908	NA
BB0326	cyaD	cyclolysin secretion protein	protein transporter activity	transport	-1.89703	0.213981					1.12849	0.221737					1.26386	0.398769					-3.04283	0.0601041	negative	-1.31961	0	0	2.208	1.86818	positive	1.07224	0	0
BB0327	cyaE	cyclolysin secretion protein	transporter activity	transport	-1.32029	0.22236					-1.1132	0.304607					1.01905	0.216264					-2.16759	0.0523259					1.24472	0.44972
BB0328	cyaX	probable LysR-family transcriptional regulator	transcription factor activity	Global Regulatory Functions	-1.32291	0.143684					-1.16604	0.203559					1.26445	0.217789					-1.65788	0.151321					1.17169	NA
BB0329		probable extracellular solute-binding protein	transporter activity	transport	-1.12262	0.323973					-1.04765	0.285974					1.88042	NA					-1.83591	0.115966					-1.71173	0.122192
BB0330	gltJ	glutamate	transporter activity	transport	-1.17465	0.292167					1.26837	0.303734					-1.11994	0.11071					-1.13837	0.218031					-1.22089	0.149033
BB0331	gltK	glutamate	transporter activity	transport	1.00566	0.219678					-1.02787	0.170469					NA	NA					-3.12272	NA					-2.75943	0.0418609	negative	-1.12519	0	0
BB0332	gltL	glutamate	ATP-binding cassette (ABC) transporter activity	transport	1.03157	0.175395					-1.11976	0.19818					-1.23891	NA					NA	NA					1.13258	0.761224
BB0333		probable aminotransferase	transaminase activity	metabolism	-1.01299	0.215619					-4.2432	NA					1.92329	0.1393					-1.50468	NA					1.2759	NA
BB0334		putative membrane protein		Cell envelope	1.03676	0.0729842					-1.2975	0.10631					-1.01239	0.139746					-1.10391	0.300212					-1.34076	0.516153
BB0335		putative exported protein		Periplasmic/ Exported/ Lipoprotein	-1.28142	0.0718816					-1.20873	0.168808					3.87976	2.35846	positive	2.5402	0	14.9913	-1.84333	0.107462					1.01333	0.111723
BB0336		putative acetoacetyl-CoA reductase	acetoacetyl-CoA reductase activity	metabolism	1.06127	0.0602484					-1.03254	0.152282					-1.0474	0.0632949					-1.27827	0.11575					-1.05383	0.500936
BB0337		putative acetolactate synthase large subunit	acetolactate synthase activity		1.00716	0.164046					1.59472	0.465006					-1.45576	0.105113					-1.38682	0.206413					-1.35116	0.0838133
BB0338		probable GntR-family transcriptional regulator	transcription factor activity	Global Regulatory Functions	1.27922	0.129858					-1.02012	0.0990634					1.6502	0.613551					-1.16503	0.0650538					-1.173	NA
BB0339		hypothetical protein		Unknown proteins, no known homologs	1.26157	0.176543					1.0355	0.0535255					-1.0692	0.177388					-1.21984	0.189512					1.01046	0.115601
BB0340		hypothetical protein		Unknown proteins, no known homologs	1.73227	0.290678					1.16652	0.166766					1.05191	0.18574					-1.44889	0.0360971					-1.36516	0.305764
BB0341		probable GntR-family transcriptional regulator	transcription factor activity	Global Regulatory Functions	1.27133	0.270434					1.10132	0.246979					1.32112	0.348518					1.05209	0.156346					2.34749	1.03258	positive	1.22457	0	0
BB0342		probable Zinc-binding dehydrogenase	alcohol dehydrogenase activity, zinc-dependent	metabolism	-1.19761	0.371788					1.0053	0.137454					1.32556	0.563471					-1.31011	0.125225					-1.38455	0.115992
BB0343		putative acetyl-CoA synthetase	catalytic activity	metabolism	1.02348	0.127907					-1.25718	0.242662					-1.02803	0.123037					-2.05909	0.0722328					-1.72791	0.135964
BB0344		conserved hypothetical protein		Conserved in organism other than E. coli	1.02398	0.225763					-1.09947	0.146405					1.25641	0.455895					-1.69067	0.0606053					-1.37556	0.121528
BB0345		putative membrane protein	transporter activity	transport	1.22827	0.085512					1.00875	0.179855					2.49425	1.54226	positive	2.01791	0.0840372	19.9473	-1.33439	0.0933381					-1.24872	0.205029
BB0346		probable ABC transporter, ATP-binding component	ATP-binding cassette (ABC) transporter activity	transport	1.46753	0.237838					-1.2259	0.321769					1.42444	0.79747					-1.29891	0.370524					-1.03022	NA
BB0347		putative exported protein		Periplasmic/ Exported/ Lipoprotein	1.01665	0.0788078					-1.17904	0.29286					3.27037	2.063	positive	2.20893	0.0322202	18.1029	-2.25701	NA					-1.38337	NA
BB0348		putative dioxygenase	oxidoreductase activity, acting on single donors with incorporation of molecular oxygen, incorporation of two atoms of oxygen		1.03946	0.174905					1.06631	0.0911513					-1.23841	0.171696					-1.32342	0.188822					-1.61495	0.0630582
BB0349	ilvB	putative acetolactate synthase large subunit	acetolactate synthase activity		-1.10303	0.0928843					-1.05145	0.252965					3.1406	1.9909	positive	2.02992	0.0840372	19.8309	-1.51579	0.145651					-1.96573	NA
BB0350		putative mechanosensitive channel protein			1.20862	0.289964					1.12757	0.111387					-1.18674	0.0993358					-1.5803	0.233984					-1.66838	0.206886
BB0351		LysR family regulatory protein	transcription factor activity	Global Regulatory Functions	-1.00907	0.057057					-1.06718	0.158301					1.11744	0.319599					1.07494	0.214798					-1.00973	0.101203
BB0352		CAIB		metabolism	-3.30181	0.149223	negative	-1.93133	0	0	-1.14364	0.30371					1.54435	NA					-1.56672	0.0268701					-1.15467	0.103945
BB0353		conserved hypothetical protein	citrate (pro-3S)-lyase activity	Conserved in organism other than E. coli	-1.00067	0.501749					1.23407	0.223745					1.36202	0.166727					-1.44087	0.2262					1.58687	0.775301
BB0354		GntR family regulatory protein	transcription factor activity	Global Regulatory Functions	1.001	0.196805					1.28904	0.260037					2.15375	1.03948	positive	2.64458	0	14.0501	2.11643	0.33703	positive	1.70132	0	0	2.42749	0.590765	positive	1.38397	0	0
BB0355		conserved hypothetical protein	lyase activity	Conserved in organism other than E. coli	-1.70238	0.137962					-1.58292	0.113644					1.77576	0.393021					1.47505	1.01891					1.94031	0.53115
BB0356		putative dehydratase	lyase activity		1.02847	0.235435					-1.62814	0.100848					1.88495	0.549627					-1.13162	0.0408085					-1.00695	0.1539
BB0357		putative exported protein		Periplasmic/ Exported/ Lipoprotein	1.07359	0.193717					-1.55302	0.0348425					1.99819	0.28586					-1.1129	0.0236784					-1.05125	0.17342
BB0358		putative exported protein		Periplasmic/ Exported/ Lipoprotein	1.05275	0.132912					-1.51634	0.11291					2.48505	0.629189	positive	3.71399	0	6.01859	NA	NA					-1.03547	NA
BB0359		hypothetical protein	hydrolase activity		1.04013	0.128804					1.07147	0.241214					1.77733	0.270096					1.10144	0.315143					-1.12926	0.190795
BB0360		transcriptional regulator	DNA binding	Global Regulatory Functions	1.21895	0.18149					-1.494	0.251391					1.16623	0.262178					1.15847	0.428922					1.38646	0.137041
BB0361	scoB	putative succinyl-CoA:3-ketoacid-coenzyme Atransferase subunit B protein	3-oxoacid CoA-transferase activity	metabolism	1.4284	0.145061					-1.07757	0.172756					1.14422	0.0806102					-1.2147	0.511987					-1.61853	0.12369
BB0362	scoA	putative succinyl-CoA:3-ketoacid-coenzyme Atransferase subunit A	CoA-transferase activity	metabolism	-1.18578	0.128733					-1.26174	0.144345					-1.49546	0.0729269					-1.08638	0.549707					-1.30348	0.051504
BB0363		LysR family regulatory protein	transcription factor activity	Global Regulatory Functions	1.29004	0.135614					-1.1132	0.103646					-1.11014	0.0966664					1.00494	0.391578					1.02113	0.151439
BB0364		enoyl-CoA hydratase	isomerase activity	metabolism	1.22527	0.283283					-1.0535	0.185788					-1.10771	0.0226274					-1.1379	0.665975					1.20533	0.196486
BB0365		conserved hypothetical protein	phosphogluconate dehydrogenase (decarboxylating) activity	pentose-phosphate shunt	1.02381	0.292096					-1.38416	0.30623					-1.03221	0.0339411					NA	NA					2.63877	NA
BB0366		putative exported protein		Periplasmic/ Exported/ Lipoprotein	1.06593	0.461319					1.02428	0.16813					-1.1057	0.287941					1.08901	0.459876					1.50687	0.249722
BB0367		branched-chain amino acid transport systempermease	transporter activity	transport	-1.31855	0.267508					1.00247	0.568737					-1.23891	NA					-1.56852	NA					1.07323	0.374717
BB0368		branched-chain amino acid transport systempermease	transporter activity	transport	-1.01029	0.247947					-1.30518	0.191802					1.06537	NA					-1.0057	NA					-1.46367	0.234568
BB0369		ABC transport system ATP-binding protein	ATP-binding cassette (ABC) transporter activity	transport	1.03247	0.332244					-1.14688	0.313194					2.22585	0.753399	positive	3.2081	0	9.42418	-1.46336	0.0988956					-1.16145	0.517239
BB0370		ABC transport system ATP-binding protein	ATP-binding cassette (ABC) transporter activity	transport	-1.1174	0.235581					-1.11335	0.207582					1.05535	0.294287					-4.01885	0.152713	negative	-1.56368	0	0	-3.2157	0.192595	negative	-1.19793	0	0
BB0371		putative short chain dehydrogenase	oxidoreductase activity	metabolism	-1.45002	0.152979					-1.21646	0.409639					2.41597	1.631					1.42753	0.632861					1.38475	0.409214
BB0372		conserved hypothetical protein		Conserved in organism other than E. coli	-1.07654	0.167719					-2.90165	0.0148492					2.98062	0.726423	positive	3.89018	0	5.01092	-1.0124	NA					1.43809	1.34146
BB0373		putative short chain dehydrogenase	oxidoreductase activity	metabolism	-1.03409	0.172366					-1.04298	0.135767					1.81636	0.5304					-1.62779	0.070116					-2.44483	0.112281	negative	-0.897893	0.0427547	0
BB0374		NADH:flavin oxidoreductase	oxidoreductase activity	metabolism	1.12421	0.177467					1.34882	0.260152					1.38075	0.380408					-1.67822	0.284061					-2.24585	0.129554
BB0375		putative exported protein		Periplasmic/ Exported/ Lipoprotein	1.13986	0.188361					-2.1927	0.133643					1.61662	0.446009					-1.08782	0.294313					-1.4199	0.067656
BB0376		putative membrane protein		Cell envelope	1.54878	0.262748					2.70888	0.487872	positive	6.96562	0	0	1.48522	0.290121					1.04368	0.215242					-1.38455	0.147735
BB0377		putative membrane protein		Cell envelope	1.44589	0.357877					2.88266	0.546131	positive	6.77629	0	0	1.04231	0.367325					-1.11109	0.389975					-1.61104	0.321647
BB0378		sensor kinase protein	two-component sensor molecule activity	signal transduction	1.45471	0.162359					1.12976	0.286163					1.91541	0.119501					1.08109	0.811015					1.59077	0.42428
BB0379		transcriptional regulatory protein	two-component response regulator activity	Global Regulatory Functions	1.08109	0.104068					1.41427	0.576351					1.08837	0.713898					-1.22412	0.206573					-1.38573	0.103835
BB0380		conserved hypothetical protein		Conserved in organism other than E. coli	-1.67953	0.109173					-1.03495	0.330134					1.26971	0.460819					1.18095	0.43467					-1.0719	0.266655
BB0381		hypothetical protein		Unknown proteins, no known homologs	-1.34182	0.174707					1.17619	0.355317					-1.11135	NA					-1.03278	0.613723					-1.13937	0.331737
BB0382		hypothetical protein		Unknown proteins, no known homologs	1.08808	0.135644					-1.0827	0.186385					2.25361	0.479116	positive	2.12356	0.0322202	18.9248	1.01846	0.34429					-1.2047	0.0370045
BB0383	hemA	glutamyl-tRNA reductase	glutamyl-tRNA reductase activity	translation	1.55927	0.13788					-1.51673	0.155518					-1.33304	0.253516					-2.54071	0.118627	negative	-0.976149	0.0362313	3.90015	-3.58193	0.0980115	negative	-1.35418	0	0
BB0384	prfA, sueB, uar	peptide chain release factor 1	translation release factor activity, codon specific	translation	1.46054	0.227707					1.00333	0.199637					-1.11901	0.426233					1.17309	0.953143					-1.13188	0.124229
BB0385	hemK	heme biosynthesis protein	protein methyltransferase activity	protein amino acid methylation	1.2714	0.117234					1.04242	0.16532					-1.01874	0.144331					1.05502	0.511705					-1.34817	0.154723
BB0386		conserved hypothetical protein		Conserved in organism other than E. coli	1.21362	0.0918116					-1.07742	0.157854					-1.01012	0.195643					-1.28187	0.257286					-1.79492	0.0884571
BB0387		probable flavoprotein			1.19364	0.0635938					1.11015	0.0774143					1.05733	0.173078					1.35624	0.648112					1.12677	0.493956
BB0388		putative exported protein		Periplasmic/ Exported/ Lipoprotein	1.04962	0.199964					-1.35277	0.276292					1.37188	NA					1.06598	0.670231					-1.27752	0.376931
BB0389		4,5-dihydroxyphthalate decarboxylase	4,5-dihydroxyphthalate decarboxylase activity		1.24675	0.0906863					1.11702	0.129094					-1.09546	0.390974					1.78048	1.41683					1.61415	0.891725
BB0390		molybdopterin dehydrogenase	oxidoreductase activity	electron transport	1.14835	0.118401					1.14335	0.251097					-1.12866	0.285025					1.76933	1.45421					1.54154	0.799883
BB0391		probable 2Fe-2S ferredoxin	electron transporter activity	metabolism	-1.08647	0.0377712					-1.09016	0.295598					-1.40536	0.394668					-2.48456	0.14331					-2.49233	0.163009	negative	-0.905966	0.0427547	0
BB0392		probable dehydrogenase	oxidoreductase activity	electron transport	1.07659	0.466379					-1.11442	0.217162					2.20072	2.25001					-1.05374	0.606468					1.64759	0.719759
BB0393		conserved hypothetical protein		Conserved in organism other than E. coli	-1.49738	0.175728					-1.49521	0.37166					-1.36014	NA					NA	NA					2.99364	2.0796	positive	1.50684	0	0
BB0394		conserved hypothetical protein		Conserved in organism other than E. coli	1.96653	0.188167					1.02083	0.312057					-1.58748	0.199921					-5.02849	NA					-2.42296	NA
BB0395		putative exported protein		Periplasmic/ Exported/ Lipoprotein	4.15917	0.579173	positive	2.87365	0	0	1.14779	0.422526					-1.59539	0.536566					-2.50274	0.21991	negative	-0.926456	0.065852	5.44561	-1.01337	0.605892
BB0396		conserved hypothetical protein		Conserved in organism other than E. coli	1.45987	0.403736					-1.0314	0.290298					-1.35984	0.244071					1.02797	NA					-2.53378	NA
BB0397	cysI	putative sulfite reductase	sulfite reductase (ferredoxin) activity	electron transport	3.0015	1.14767	positive	1.71177	0	0	2.38568	1.12703	positive	3.12222	0	1.21052	1.33804	0.335809					-2.23489	0.660002					-3.86905	NA
BB0398		conserved hypothetical protein		Conserved in organism other than E. coli	1.10706	0.194777					1.3079	0.450118					1.67296	0.181318					-1.30014	0.155445					2.00041	0.523259	positive	1.18672	0	0
BB0399		putative branched-chain amino acid transportATP-binding ABC transporter	ATP-binding cassette (ABC) transporter activity	transport	1.21112	0.606719					1.10046	0.0155563					1.46255	0.289732					NA	NA					2.35651	NA
BB0400		putative branched-chain amino acid transportATP-binding ABC transporter	ATP-binding cassette (ABC) transporter activity	transport	-1.27597	0.331682					1.17712	0.12297					1.47011	0.174268					-1.27648	0.0827315					1.79569	1.18865
BB0401		putative branched-chain amino acid transportpermease	transporter activity	transport	-1.07059	0.310962					-1.20633	0.27453					1.6328	0.513804					1.06269	0.494268					2.57149	NA
BB0402		putative branched-chain amino acid transportpermease	transporter activity	transport	-1.26018	0.279707					1.05076	0.437179					1.43042	0.193935					-1.0853	0.227424					1.06721	0.472297
BB0403		putative LysR-family transcriptional regulator	transcription factor activity	Global Regulatory Functions	1.10889	0.275179					-1.03196	0.283036					1.48456	0.194631					-1.03932	0.548205					1.44062	0.887024
BB0404		putative branched-chain amino acid bindingprotein			1.03613	0.42571					-1.27426	0.199863					-1.48778	NA					1.54414	NA					4.82174	5.66463	positive	1.69235	0	0
BB0405		putative amidase	amidase activity		1.06693	0.414172					-1.15002	0.108372					NA	NA					NA	NA					1.27221	0.788424
BB0406		putative carbonic anhydrase	carbonate dehydratase activity	carbon utilization	-1.33734	0.0558883					1.04154	0.291658					-1.08424	0.255253					-3.96449	0.0579828	negative	-1.73476	0	0	-1.15031	0.361332
BB0407		putative exported protein		Periplasmic/ Exported/ Lipoprotein	-1.28279	0.248519					-1.15817	0.164126					1.00151	0.373729					1.00073	0.948285					1.0199	0.755561
BB0408	psiF	phosphate starvation-inducible proteinprecursor			1.30519	0.116249					-1.56501	0.0583634					1.74622	0.590158					-1.24426	0.547152					-1.24936	0.624498
BB0409		conserved hypothetical protein		Conserved in organism other than E. coli	-1.85657	0.179544					-1.34381	0.172356					2.17263	0.0417193					-1.18113	NA					4.08123	3.15935	positive	1.82576	0	0
BB0410	catD2	3-oxoadipate enol-lactone hydrolase	3-oxoadipate enol-lactonase activity		-1.82998	0.108333					-1.23764	0.157364					1.29855	0.45978					-1.59102	0.0705006					1.06544	0.987828
BB0411		conserved hypothetical protein		Conserved in organism other than E. coli	-1.22372	0.144509					1.07149	0.212212					-2.25649	0.105365	negative	-4.8884	0	0.418446	-2.73004	0.137799	negative	-1.03375	0	2.39243	-1.19877	1.08093
BB0412	catC2, mmlJ	methylmuconolactone isomerase	muconolactone delta-isomerase activity	aromatic compound metabolism	-1.456	0.197719					1.58634	0.511145					-1.11871	0.297617					-2.42187	0.21852					-3.05962	0.230342	negative	-1.07333	0.0275418	0
BB0413	catJ, pcaJ	3-oxoadipate CoA-transferase subunit B	3-oxoadipate CoA-transferase activity	metabolism	-1.4985	0.210158					1.00592	0.195603					1.04488	0.135343					-1.27947	0.252327					-2.05436	0.25272
BB0414	catI, pcaI	3-oxoadipate CoA-transferase subunit A	3-oxoadipate CoA-transferase activity	metabolism	-1.36036	0.351359					1.10896	0.147598					1.19547	0.217144					-1.42548	0.256487					-1.69624	0.248036
BB0415		probable transcriptional regulator	DNA binding	Global Regulatory Functions	1.1292	0.0793843					-1.09325	0.264838					2.03476	0.710347	positive	3.45177	0	7.69079	-1.03226	0.725257					-1.039	0.631068
BB0416		probable short-chain dehydrogenase	oxidoreductase activity	metabolism	-1.10751	0.10073					-1.59489	0.31811					1.03975	NA					NA	NA					1.60615	0.279307
BB0417		short-chain fatty acids transporter	short-chain fatty acid transporter activity	transport	-1.37547	0.0987636					-2.4378	0.162148					8.91105	2.7825	positive	7.42085	0	0	-1.21524	0.33729					1.47282	0.193747
BB0418		3-hydroxybutyryl-CoA dehydrogenase	3-hydroxybutyryl-CoA dehydrogenase activity	fatty acid metabolism	-1.11719	0.0924576					-1.20832	0.157681					8.67625	0.915181	positive	19.1872	0	0	-1.30916	0.567962					-1.06503	0.13903
BB0419	sphB1	autotransporter subtilisin-like protease	pathogenesis	transport	-3.39322	0.0919978	negative	-2.24415	0	0	-1.37044	0.369909					8.10857	0.691862	positive	15.4911	0	0.0333555	-2.88961	0.0740563	negative	-1.20073	0	0	1.96287	2.63155
BB0420	ppc	phosphoenolpyruvate carboxylase	tricarboxylic acid cycle	metabolism	1.11089	0.227118					1.00308	0.240591					4.39832	2.54118	positive	4.64641	0	1.68357	-1.921	0.328098					-1.17413	NA
BB0421		Conserved hypothetical protein		Conserved in organism other than E. coli	1.08092	0.10113					1.45037	0.613098					1.49228	0.225455					-2.38492	0.10172					-2.39911	0.196576
BB0422		putative acetyltransferase	N-acetyltransferase activity		1.27423	0.145587					-1.3386	0.174932					1.50082	0.600018					-1.47665	0.0972844					-1.29448	0.210011
BB0423		putative hydrolase	hydrolase activity		1.3345	0.172818					-1.23448	0.134868					1.24228	0.210011					-1.95114	NA					1.34605	1.38946
BB0424		putative regulatory protein			-1.16305	0.196185					-1.21974	0.226602					2.60315	0.982007	positive	2.32744	0.0198859	16.9725	1.00823	0.274268					1.84041	1.26699
BB0425		putative 2-hydroxyacid dehydrogenase	oxidoreductase activity, acting on the CH-OH group of donors, NAD or NADP as acceptor	L-serine biosynthesis	-1.16283	0.304572					-1.33992	0.330405					1.54599	0.340861					1.075	1.05183					1.45477	NA
BB0426		probable extracellular solute-binding protein,family 5	transporter activity	transport	-1.42966	0.278307					-1.10909	0.317247					4.75099	3.02367	positive	3.74143	0	5.85554	1.38147	0.959196					1.69641	0.707592
BB0427		putative acetyl esterase	catalytic activity		-1.0106	0.201823					-1.81851	0.111505					NA	NA					NA	NA					1.55897	NA
BB0428		probable transcriptional regulator	transcription factor activity	Global Regulatory Functions	1.23427	0.234339					-1.54592	0.258703					NA	NA					-1.5935	0.553919					-1.86211	0.212839
BB0429	leuA	2-isopropylmalate synthase	2-isopropylmalate synthase activity	metabolism	1.32451	0.240923					-2.88925	0.0438406					3.2523	0.716346	positive	2.33072	0.0198859	16.9414	-1.54898	0.217945					1.13682	0.286378
BB0430		probable transcriptional regulator	transcription factor activity	Global Regulatory Functions	1.50067	0.128405					-1.10803	0.198019					1.23489	0.445477					-2.20961	0.0708002					-1.28787	0.0546474
BB0431	ilvD	dihydroxy-acid dehydratase	dihydroxy-acid dehydratase activity	isoleucine biosynthesis	1.12288	0.10949					1.25983	0.172064					1.4908	0.693259					-2.51772	0.134284	negative	-0.92368	0.065852	5.53897	-3.00185	0.319612	negative	-1.08122	0.0275418	0
BB0432		conserved hypothetical protein		Conserved in organism other than E. coli	-1.0332	0.164216					-1.11811	0.226349					2.66426	1.3802	positive	2.58262	0	14.606	1.24584	0.928744					-1.17019	0.40093
BB0433		putative 5'(3')-deoxyribonucleotidase	hydrolase activity		1.36547	0.172329					-1.01223	0.202065					2.14258	0.490517	positive	2.95715	0	11.3823	1.09889	0.0975807					-1.59522	NA
BB0434		putative 2'-5' RNA ligase	ligase activity		1.01049	0.327156					-1.20395	0.109068					4.17001	2.47128	positive	2.857	0	12.2109	-1.24284	0.618395					-1.74356	0.130847
BB0435		putative exported protein	transporter activity	transport	1	0.188478					-1.4414	0.153036					NA	NA					1.70353	NA					1.43918	NA
BB0436		putative multidrug-efflux system protein	transporter activity	transport	-1.02544	0.20281					-1.02393	0.207123					NA	NA					-1.77399	0.24757					-1.84799	0.299106
BB0437		HlyD family secretion protein	protein transporter activity	protein secretion	1.0015	0.364201					1.02847	0.23331					-1.3638	0.0127279					1.33382	2.01789					3.04615	2.24648	positive	1.50393	0	0
BB0438		LysR family regulatory protein	transcription factor activity	Global Regulatory Functions	1.03497	0.408798					1.35092	0.16758					1.70894	0.542475					-1.31831	0.107209					-1.14733	0.34386
BB0439		putative membrane protein		Cell envelope	1.12271	0.311006					1.14171	0.335972					-1.90727	0.00848528					-1.21903	0.141421					-1.29287	0.148264
BB0440		conserved hypothetical protein		Conserved in organism other than E. coli	-1.01883	0.183283					-1.27423	0.210833					2.02904	1.51618	positive	2.07795	0.0322202	19.3657	-1.73352	0.0523259					-1.9689	0.0285132
BB0441		putative potassium channel protein	potassium channel activity	potassium ion transport	1.0328	0.389926					-1.04611	0.122256					2.59478	1.3671	positive	2.50292	0	15.3329	-1.58182	0.215305					-1.63262	0.0954594
BB0442		conserved hypothetical protein		Conserved in organism other than E. coli	1.0974	0.226288					-1.36454	0.179133					-1.46311	0.0657609					-1.83837	NA					1.00882	0.590434
BB0443		probable glutathione S-transferase	transferase activity		-1.0808	0.189905					-1.2624	0.0807284					1.80848	0.46546					-1.31704	0.0696012					-1.07727	0.341649
BB0444		putative exported protein		Periplasmic/ Exported/ Lipoprotein	2.08841	0.43541	positive	1.38242	0	3.63222	1.21667	0.31779					1.61662	0.212872					-1.24416	0.706482					1.68369	NA
BB0445		conserved hypothetical protein		Conserved in organism other than E. coli	1.30653	0.155012					1.12708	0.22462					1.69193	0.288744					1.86779	0.132138					1.24267	0.577884
BB0446		putative metal-activated pyridoxal enzyme	alanine racemase activity		-1.01316	0.243009					-1.69529	0.211341					1.72175	1.97158					-1.20879	0.101116					-1.59941	0.270115
BB0447		probable haloacid dehalogenase	hydrolase activity, acting on acid halide bonds, in C-halide compounds	metabolism	-1.03516	0.0672726					-1.05028	0.132362					3.05946	1.94546					-1.3247	0.280602					-1.36977	0.144112
BB0448		probable transcriptional regulator	transcription factor activity	Global Regulatory Functions	1.00283	0.108426					-1.17395	0.11844					1.55164	0.430868					-1.39995	0.144821					-1.28605	0.0459601
BB0449		putative integrase			-1.07944	0.182749					-1.37282	0.248513					NA	NA					-1.12479	0.10748					1.06913	0.480833
BB0450		autotransporter		transport	-1.42188	0.19197					1.20868	0.235144					1.05552	0.32249					1.38841	0.922498					1.88082	0.515656
BB0450A		hypothetical protein		Unknown proteins, no known homologs	1.29237	0.0909799					-1.49073	0.180479					1.37681	0.673744					NA	NA					-1.26295	0.298985
BB0451	ecnA1	entericidin A anti-toxin precursor			1.50416	0.230121					1.04511	0.207365					-1.2632	0.189032					-1.71022	0.145234					-1.94275	0.100977
BB0452		autotransporter		transport	-2.99029	0.0308693	negative	-2.38529	0	0	-5.72952	NA					6.21222	3.59356	positive	8.30332	0	0	-1.48105	0.0487904					-1.18594	0.603077
BB0453		conserved hypothetical protein		Conserved in organism other than E. coli	-1.46488	0.0472088					-1.11305	0.155199					2.29271	0.94413	positive	2.80093	0	12.6859	-1.55825	0.283948					-2.69486	0.184008	negative	-0.980622	0.0427547	0
BB0454		putative exported protein		Periplasmic/ Exported/ Lipoprotein	1.18149	0.135633					1.27746	0.352593					13.4143	6.55841	positive	10.2233	0	0	6.69055	0.0240416	positive	3.83094	0	0	1.74708	0.685677
BB0455		putative substrate-CoA ligase	ligase activity	metabolism	1.31685	0.211152					1.04314	0.179937					4.25312	0.618718					-1.14408	0.0487904					4.61347	8.08232	positive	0.975409	0	0
BB0456		probable transcriptional regulator	DNA binding	regulation of transcription, DNA-dependent	1.74792	0.257726					-1.00111	0.184755					1.81464	0.46493					1.07439	0.0403051					-1.48688	0.205047
BB0457		probable enoyl-CoA hydratase	isomerase activity	metabolism	-1.93867	0.130465					-1.16633	0.210085					2.28729	0.872915	positive	3.69007	0	6.16262	1.06257	1.23858					-1.46484	0.174963
BB0458		probable carboxymuconolactone decarboxylase	catalytic activity	aromatic compound metabolism	-1.43068	0.110845					-1.1279	0.18926					2.05388	1.09103	positive	2.37485	0.0198859	16.525	-1.37913	0.0885565					-1.55123	0.112126
BB0459		putative exported protein		Periplasmic/ Exported/ Lipoprotein	1.14369	0.233989					-1.026	0.142953					2.46156	1.0808	positive	3.13671	0	9.96378	1.35965	0.678625					1.18044	0.18627
BB0460		zinc-binding dehydrogenase	alcohol dehydrogenase activity, zinc-dependent		-1.13685	0.121929					-1.00783	0.163935					-1.14436	0.196209					-1.58902	0.15896					-1.55008	0.0113835
BB0461		conserved hypothetical protein		metabolism	1.01265	0.304987					1.19035	0.0509644					2.41212	0.703571					-1.18113	NA					1.23077	0.214497
BB0462		LysR-family transcriptional regulator	transcription factor activity	Global Regulatory Functions	-1.70722	0.0842916					-1.31461	0.314623					3.92608	1.87235	positive	3.14176	0	9.92509	1.1062	0.241831					1.30653	0.315053
BB0463		conserved hypothetical protein	oxidoreductase activity	metabolism	-1.13193	0.223923					-1.31257	0.11888					1.07786	0.0166533					-1.23704	0.373618					-2.23761	0.126891
BB0464		putative dehydratase		metabolism	1.20047	0.220591					-1.1226	0.160905					NA	NA					-1.55869	0.17607					-1.68336	0.0944616
BB0465		putative exported protein		Periplasmic/ Exported/ Lipoprotein	1.04829	0.307285					-1.22988	0.205795					3.2013	1.20851	positive	2.1904	0.0322202	18.2808	-1.03814	0.0388909					-1.21228	0.090013
BB0466		probable LysR-family transcriptional regulator	transcription factor activity	Global Regulatory Functions	1.08009	0.31944					-1.14516	0.252867					1.75329	0.34224					-1.53766	0.221324					-1.47548	0.0434856
BB0467		conserved hypothetical protein		Conserved in organism other than E. coli	1.09357	0.381449					-1.70824	0.169684					1.59979	0.313098					1.44818	1.43532					1.94236	0.882488
BB0468		putative molybdopterin oxidoreductase	electron transporter activity	electron transport	-1.06218	0.187954					-1.62955	0.0450814					3.4908	NA					-1.6865	NA					1.15733	0.44477
BB0469		short-chain fatty acids transporter	short-chain fatty acid transporter activity	transport	1.08808	0.227441					-1.1312	0.254889					2.60209	0.56174	positive	2.80522	0	12.6493	-1.22999	0.103238					-1.56317	0.072037
BB0470		putative GntR-family transcriptional regulator	transcription factor activity	Global Regulatory Functions	-1.16894	0.100689					-1.49742	0.10703					1.0469	0.256703					1.20855	0.63498					1.12103	0.292449
BB0471		putative exported protein		Periplasmic/ Exported/ Lipoprotein	-1.18532	0.309639					-1.4455	0.104157					NA	NA					1.94626	NA					1.78954	NA
BB0472	cspA	cold shock protein	DNA binding	Global Regulatory Functions	-2.2707	0.120435	negative	-1.52435	0	1.99457	-1.29518	0.167273					1.58624	0.570431					1.2166	1.05505					1.65046	0.548002
BB0473		probable LysR-family transcriptional regulator	transcription factor activity	Global Regulatory Functions	-1.23708	0.166653					1.26193	0.385866					1.05971	0.457829					1.3301	1.34157					1.87303	0.895906
BB0474		putative exported protein		Periplasmic/ Exported/ Lipoprotein	1.02015	0.426213					-1.05969	0.487584					1.63469	0.823253					-1.93641	0.477977					-1.50463	0.0548088
BB0475		putative sulfatase	sulfuric ester hydrolase activity	metabolism	1.56244	0.697272					-1.40194	0.234037					NA	NA					NA	NA					-1.31709	0.369292
BB0476		conserved hypothetical protein		Conserved in organism other than E. coli	-1.22471	0.259299					-1.54687	0.285683					3.73916	NA					NA	NA					1.19138	1.11549
BB0477		conserved hypothetical protein		Conserved in organism other than E. coli	-1.09807	0.269543					1.05066	0.143543					3.11211	0.80052	positive	2.34781	0.0198859	16.7798	1.4374	1.04423					1.21655	0.0940868
BB0478		conserved hypothetical protein	N-acetylglucosamine-6-phosphate deacetylase activity	N-acetylglucosamine metabolism	-1.31884	0.175223					-1.63305	0.277219					2.01347	NA					NA	NA					-1.17716	0.053454
BB0479		hypothetical protein	ATP binding	transport	-1.40229	0.284572					-1.11657	0.148311					2.60381	0.892369					NA	NA					1.2532	0.490022
BB0480		conserved hypothetical protein		Conserved in organism other than E. coli	-1.24533	0.127449					-1.40017	0.256753					1.82838	1.74895					NA	NA					-1.19681	0.306288
BB0481		putative TetR-family transcriptional regulator	transcription factor activity	Global Regulatory Functions	1.64569	0.210474					-1.13627	0.209529					-1.12678	0.500987					-1.73243	0.0976712					-1.47772	0.0822653
BB0482		hypothetical protein		Unknown proteins, no known homologs	1.31469	0.453503					-1.19893	0.200245					1.56505	0.792528					-1.28548	0.475176					-1.1646	0.272591
BB0483		conserved hypothetical protein		Conserved in organism other than E. coli	-1.02056	0.234132					-1.32349	0.152296					-1.54911	NA					-1.13695	0.192333					1.11836	0.90614
BB0484		hypothetical protein		Unknown proteins, no known homologs	-1.20748	0.292461					-1.49604	0.262719					1.56176	1.22806					1.18077	NA					1.58687	1.04448
BB0484A		hypothetical protein		Unknown proteins, no known homologs	-1.16553	0.289441					1.09922	0.293975					1.31373	0.76408					1.52952	0.463647					2.34072	0.387326	positive	1.39085	0	0
BB0485		plasmid-related protein			-1.41618	0.248663					-1.76331	0.189148					2.04599	0.644813	positive	3.72788	0	5.93578	-1.61101	0.0636396					-1.03313	0.434067
BB0486		hypothetical protein		Unknown proteins, no known homologs	1.26773	0.213546					-1.00408	0.0226274					-1.01874	0.0608112					-1.06939	NA					11.7354	8.68256	positive	3.09711	0	0
BB0487		hypothetical protein		Unknown proteins, no known homologs	-1.43994	0.222474					-4.48728	NA					NA	NA					NA	NA					5.74113	NA
BB0488	virB6	plasmid-related membrane protein		conjugation with cellular fusion	-1.64855	0.391143					-1.8289	0.316077					2.22996	0.732985	positive	3.90051	0	4.95469	1.08499	0.411536					4.79836	NA
BB0489		plasmid-related lipoprotein		Periplasmic/ Exported/ Lipoprotein	-1.51743	0.277794					1.00629	0.274015					4.90038	0.77807	positive	2.45547	0.0198859	15.7714	1.51709	NA					1.63528	0.579828
BB0490		putative membrane protein		Cell envelope	-1.27354	0.529328					-1.48372	0.0275772					1.59599	0.478262					NA	NA					3.01826	1.02318	positive	1.69945	0	0
BB0491	virB5	plasmid-related exported protein		Periplasmic/ Exported/ Lipoprotein	-1.35484	0.338681					-1.23323	0.198022					1.79566	0.975807					NA	NA					1.12574	NA
BB0492		hypothetical protein		Unknown proteins, no known homologs	-1.43153	0.0845946					-1.33262	0.411536					2.34757	NA					1.03089	NA					6.4279	NA
BB0493	virD2	plasmid-related protein			1.8688	1.22217					-1.43746	0.240414					NA	NA					3.09852	NA					1.86749	NA
BB0494		hypothetical 20.3 kDa protein, plasmid-related protein	DNA binding	regulation of transcription, DNA-dependent	-1.30197	0.224262					-1.12288	0.342265					1.90785	0.275537					NA	NA					2.04226	2.50881
BB0495		hypothetical protein		Unknown proteins, no known homologs	-1.56162	0.0441928					-1.39016	0.340118					2.18126	0.321431	positive	6.43752	0	0	-1.17002	NA					2.70933	0.156978	positive	1.68398	0	0
BB0496		hypothetical protein	hydrolase activity		-1.23377	0.334912					-1.20568	0.173692					1.42707	0.0470319					-1.3482	0.180216					-1.26002	0.293943
BB0497		hypothetical protein	ATP-binding cassette (ABC) transporter activity	transport	-1.01418	0.38036					-1.85228	0.0846739					2.17362	0.892098	positive	2.51472	0	15.2245	-1.60723	NA					1.16554	0.77711
BB0498		hypothetical protein		Unknown proteins, no known homologs	-1.26998	0.229938					-1.37555	0.206501					1.76955	0.876389					NA	NA					1.75467	1.3032
BB0499		hypothetical protein		Unknown proteins, no known homologs	1.11905	0.264407					-1.19934	0.15818					1.20171	0.187271					-1.76712	0.620578					-1.07711	0.609573
BB0500		putative integrase			-1.36221	0.16977					-1.21945	0.112684					1.64947	0.639496					1.38597	1.56139					1.09354	0.61063
BB0501	htpG	heat shock protein	heat shock protein activity	protein folding	1.43906	0.471163					-1.26472	0.107695					-1.15741	0.188043					-5.12906	0.0332315	negative	-2.15225	0	0	-1.13022	0.170741
BB0502		probable glutathione S-transferase	transferase activity		-1.06226	0.31575					-1.0546	0.124011					-1.01653	0.232047					-2.0506	0.304123					-1.04749	0.829436
BB0503	ampD	N-acetylmuramoyl-L-alanine amidase	N-acetylmuramoyl-L-alanine amidase activity	peptidoglycan catabolism	-1.30423	0.0544858					1.06705	0.212882					1.65637	0.659553					-2.08181	0.284854					-3.14922	NA
BB0504		putative exported protein		Periplasmic/ Exported/ Lipoprotein	1.16317	0.152318					1.15789	0.188501					-1.4809	0.133681					-2.41226	0.164124					-6.18655	NA
BB0505		putative membrane protein		cytochrome c oxidase biogenesis	1.11355	0.0635851					-1.02631	0.129876					1.5069	0.642773					-1.59473	0.0762255					-1.30208	NA
BB0506	ffh	signal recognition particle protein	RNA binding	SRP-dependent cotranslational membrane targeting	1.47386	0.303671					-1.11152	0.104111					-1.23639	0.137467					-1.25635	0.283539					-1.24489	0.825901
BB0507		putative membrane protein		cell wall catabolism	-1.18508	0.307432					-1.15258	0.135349					-2.02933	0.170466	negative	-3.37046	0	6.92305	-2.63282	0.0783348	negative	-1.0348	0	2.36751	-2.14192	0.251274
BB0508		conserved hypothetical protein		sulfur metabolism	-1.56733	0.305938					1.1224	0.161421					-1.31561	0.157464					-1.61054	0.251375					-1.81632	0.214196
BB0509		prolyl iminopeptidase	prolyl aminopeptidase activity		-1.43102	0.123374					1.21533	0.497725					-1.48415	0.105192					-1.60817	0.0714178					1.52041	1.5967
BB0510		putative methyltransferase	S-adenosylmethionine-dependent methyltransferase activity		-1.15278	0.0332846					1.34632	0.496977					2.30716	1.07878	positive	2.46445	0.0198859	15.6881	-1.36707	0.417396					1.07569	0.796623
BB0511		LysR family regulatoy protein	transcription factor activity	Global Regulatory Functions	-1.16531	0.0674804					-1.21183	0.235653					1.5478	0.625124					-1.6808	0.394273					-1.6214	0.232169
BB0512		conserved hypothetical protein		metabolism	-5.24084	0.155981	negative	-2.56421	0	0	-1.56501	0.276373					4.19185	0.189014	positive	2.92589	0	11.6381	3.4848	3.22147	positive	1.50932	0	0	2.59446	1.43423	positive	1.24853	0	0
BB0513		putative hydroxymethylglutaryl-CoA lyase(pseudogene)			-1.84233	0.267622					-1.787	0.20096					3.08279	2.51262					-1.05509	0.747112					1.32595	NA
BB0514		putative exported protein		Periplasmic/ Exported/ Lipoprotein	-1.21875	0.139387					-1.80587	0.148804					2.95841	0.858923	positive	3.4675	0	7.58473	-2.07865	0.426475					-1.59801	0.253634
BB0515		conserved hypothetical protein		Conserved in organism other than E. coli	1.24409	0.187683					-1.3444	0.462334					1.52907	0.375474					NA	NA					1.18154	NA
BB0516		putative transcriptional regulator	DNA binding	regulation of transcription, DNA-dependent	1.58625	0.519451					1.12285	0.237874					6.40949	4.05634	positive	3.08228	0	10.3845	1.69567	0.708076					1.80144	1.1745
BB0517		putative dioxygenase subunit	iron ion binding	electron transport	1.11572	0.330849					1.37557	0.313706					2.49466	1.42314	positive	2.06089	0.0840372	19.5309	1.45897	0.33729					1.84697	0.314854
BB0518		putative hydroxylase	catalytic activity	electron transport	-1.01883	0.298187					1.20276	0.156923					1.1861	0.633035					1.14543	1.31001					1.56718	NA
BB0519		putative exported protein		transport	-1.21358	0.208234					-1.42801	0.158814					-1.34929	0.106066					-1.41224	0.150614					3.06297	NA
BB0520		putative membrane protein		Cell envelope	-1.55354	0.219844					1.03754	0.298087					1.06045	0.0452548					-1.08667	0.196673					1.58523	NA
BB0521		integral membrane protein			-1.26336	0.146709					-1.87338	0.103828					NA	NA					NA	NA					1.78133	0.123037
BB0522		oxidoreductase	electron transporter activity	electron transport	-1.30254	0.18134					-1.67209	0.0390598					NA	NA					-1.2389	NA					-1.25386	NA
BB0523		putative ferredoxin	oxidoreductase activity	metabolism	1.20519	0.0647827					-1.66445	0.111326					-1.58666	0.0233345					-2.3787	0.0113137	negative	-0.951386	0.0362313	4.64086	1.63446	NA
BB0524		conserved hypothetical protein	hydrolase activity, acting on glycosyl bonds	Conserved in organism other than E. coli	2.2972	0.893248	positive	1.29043	0	5.23685	-1.24534	0.175283					-1.31094	NA					-1.47387	0.275772					1.94981	0.29398
BB0525		conserved hypothetical protein		Conserved in organism other than E. coli	-1.07789	0.0960181					-1.46399	0.127497					1.92986	0.800353					1.18223	0.80055					1.25703	0.362675
BB0526		putative phage-related protein		Laterally acquired elements	-1.14618	0.139359					-1.80209	0.0963064					2.04836	1.48079					-1.3502	NA					2.26872	1.83848	positive	1.12084	0	0
BB0527		conserved hypothetical protein		Conserved in organism other than E. coli	-1.1232	0.239609					-1.57779	0.110985					-1.03012	0.0127279					NA	NA					2.86359	NA
BB0528		putative DNA-binding protein	DNA binding		1.17542	0.0679029					-1.42835	0.108062					2.43857	1.38622	positive	1.99371	0.0840372	20.182	-1.17681	0.329991					1.19323	0.288227
BB0529		hypothetical protein		Unknown proteins, no known homologs	1.06633	0.323877					-1.1724	0.0438145					-1.34304	0.0162635					1.29483	NA					3.12451	NA
BB0530		regulatory protein	transcription factor activity	Global Regulatory Functions	-1.2806	0.110672					-1.07301	0.142571					1.99655	1.23008					-1.64541	0.0861641					-1.15558	0.153627
BB0531		putative exported protein		Periplasmic/ Exported/ Lipoprotein	1.20729	0.5315					1.01615	0.159022					-1.34126	0.0205061					-1.4307	0.124451					7.13518	NA
BB0532		putative acyl-CoA synthetase			1.31235	0.572262					-1.07201	0.194564					1.12451	0.00565685					-1.1484	NA					1.28492	NA
BB0533		enoyl-CoA hydratase	isomerase activity	metabolism	-1.19618	0.284328					-2.47046	0.204354					2.67132	1.04723					1.5361	0.408708					1.2294	0.388325
BB0534		putative exported protein		Periplasmic/ Exported/ Lipoprotein	1.4995	0.38889					-1.30326	0.178655					NA	NA					1.24804	0.554014					3.04533	0.824467	positive	1.66679	0	0
BB0535		hypothetical protein		Unknown proteins, no known homologs	1.23793	0.348937					1.07926	0.307486					2.03417	1.0781	positive	2.48124	0.0198859	15.5327	-1.24567	0.0113137					2.11856	0.275578	positive	1.29326	0	0
BB0536		conserved hypothetical protein		Conserved in organism other than E. coli	1.15664	0.362993					-1.76318	0.143265					NA	NA					NA	NA					-1.01309	NA
BB0537		putative sulfurtransferase	transferase activity	metabolism	1.37446	0.239267					-1.12477	0.0650054					1.13387	0.0190919					-2.1849	0.128968					-1.99904	0.0858215
BB0538		LysR family regulatory protein	transcription factor activity	Global Regulatory Functions	1.30186	0.371877					-1.40218	0.470576					2.10085	0.774787					-1.70118	NA					1.78708	NA
BB0539		thiamine pyrophosphate enzyme		metabolism	-1.03409	0.174421					-1.57767	0.202311					3.98111	0.711497	positive	2.55741	0	14.8346	-1.37324	0.102989					-1.44802	0.34136
BB0540		conserved hypothetical protein		metabolism	1.23277	0.208642					-1.89556	0.191948					NA	NA					NA	NA					1.61969	NA
BB0541		enoyl-CoA hydratase	isomerase activity	metabolism	-1.01676	0.137072					-1.07315	NA					5.41459	0.949812	positive	3.36608	0	8.28103	NA	NA					-1.45609	NA
BB0542		putative exported protein		Periplasmic/ Exported/ Lipoprotein	1.10273	0.113419					-1.37751	0.08187					-1.03617	0.352472					-1.02198	0.57323					-1.35971	0.0512282
BB0543		putative transcriptional regulator	DNA binding	regulation of transcription, DNA-dependent	-1.10121	0.056434					-2.22031	0.293351					-1.25889	NA					-2.14045	NA					1.17744	NA
BB0544		putative exported protein		Periplasmic/ Exported/ Lipoprotein	1.08591	0.278121					-1.60717	0.165581					NA	NA					-1.37049	NA					1.73703	NA
BB0545		conserved hypothetical protein		Conserved in organism other than E. coli	-1.05546	0.316978					-1.78229	0.174144					3.20376	1.63266	positive	2.23434	0.0322202	17.8593	1.03308	NA					2.03733	NA
BB0546		conserved hypothetical protein		Conserved in organism other than E. coli	1.18132	0.256259					-1.11987	0.145788					4.23982	1.00761	positive	2.95248	0	11.4204	-1.66697	0.0813173					1.85491	0.334659
BB0547		putative ligase	ligase activity	metabolism	1.66384	0.133642					-1.06975	0.290473					13.0395	3.37494	positive	16.3233	0	0.0196324	1.14787	NA					-1.13619	0.319788
BB0548		LacI family regulatory protein	transcription factor activity	Global Regulatory Functions	-1.02387	0.319026					-2.02825	0.0973499					1.93019	0.178898					-1.62634	NA					3.1319	4.08546	positive	1.02888	0	0
BB0549		putative membrane protein		Cell envelope	1.42058	0.20948					-1.60887	0.179917					-1.08451	0.300913					-3.50256	0.0516188	negative	-1.55212	0	0	-1.732	0.449974
BB0550		hypothetical protein		Unknown proteins, no known homologs	1.16434	0.295608					-2.27552	0.180736					2.01396	0.960411					1.0616	NA					1.70338	NA
BB0551		conserved hypothetical protein		Conserved in organism other than E. coli	1.15052	0.346529					-1.3113	0.113117					2.30207	0.950583	positive	2.99849	0	11.048	1.06416	0.658737					1.26236	0.409485
BB0552		putative Zinc-binding dehydrogenase	alcohol dehydrogenase activity, zinc-dependent		1.27922	0.207029					-1.11857	0.0865331					5.66689	1.47589	positive	9.58597	0	0	-1.1468	0.176424					-1.08478	0.218956
BB0553		conserved hypothetical protein	catalytic activity	metabolism	1.40942	0.173072					-1.08535	0.189646					-1.56343	0.0169706					-1.66393	NA					-1.09501	0.076922
BB0554		putative carboxymuconolactone decarboxylase	catalytic activity	aromatic compound metabolism	1.23743	0.191246					-1.0579	0.205571					-1.47803	0.00353553					-1.31768	NA					2.45149	0.978754	positive	1.26687	0	0
BB0555		enoyl-CoA hydratase	isomerase activity	metabolism	-1.03731	0.118634					1.23616	0.302069					-1.3466	0.026163					-1.1436	0.312541					1.45087	0.0948942
BB0556		iron-containing alcohol dehydrogenase	iron ion binding	metabolism	1.05012	0.199928					1.1786	0.181427					1.66919	0.543732					-1.15593	0.274826					-1.59941	0.0919783
BB0557		CaiB		metabolism	-1.16341	0.255471					-1.05906	0.57524					-1.08173	NA					NA	NA					1.89894	0.24333
BB0558		putative racemase		metabolism	-1.16694	0.334612					1.1044	0.301825					1.96616	1.37113					1.18881	NA					1.38995	0.70145
BB0559		putative exported protein		Periplasmic/ Exported/ Lipoprotein	-1.08608	0.380588					-1.57902	0.313162					2.38995	1.26249					-1.35153	0.108894					-1.26733	0.0898573
BB0560		LysR family regulatory protein	transcription factor activity	Global Regulatory Functions	1.08675	0.0760669					-1.08678	0.206344					1.43331	0.635741					-1.11683	0.10551					-1.27529	0.068661
BB0561		conserved hypothetical protein		Conserved in organism other than E. coli	1.22344	0.348753					-4.9712	NA					3.08599	0.31671					1.02778	0.163012					1.37244	0.863456
BB0562		putative exported protein		Periplasmic/ Exported/ Lipoprotein	1.13886	0.339819					-3.87071	NA					2.63239	NA					1.1369	NA					2.40328	2.08529	positive	1.07397	0	0
BB0563		acyl-CoA dehydrogenase	acyl-CoA dehydrogenase activity	electron transport	-1.42137	0.153552					-1.48372	0.0247487					2.48062	0.21496					NA	NA					1.61805	0.120208
BB0564		putative exported protein		Periplasmic/ Exported/ Lipoprotein	1.08358	0.209328					NA	NA					2.84823	0.258511	positive	4.36732	0	2.73125	-1.58121	NA					1.03576	0.243919
BB0565		conserved hypothetical protein		Conserved in organism other than E. coli	1.06593	0.257008					1.05284	0.482352					1.81143	0.720775					-1.18763	0.260178					1.57969	0.350324
BB0566		aconitase family protein	lyase activity	metabolism	-1.03231	0.254423					-1.42576	0.13217					NA	NA					-1.19925	0.276479					1.29422	0.114727
BB0567		LysR family regulatory protein	transcription factor activity	Global Regulatory Functions	1.4339	0.172196					-1.47473	0.343742					1.16984	0.465713					1.95759	2.0015					1.2361	0.546988
BB0568		putative exported protein		Periplasmic/ Exported/ Lipoprotein	-1.12472	0.283487					-1.31534	0.132442					1.35414	0.431335					-1.54548	0.00141421					1.18708	0.0956813
BB0569		putative membrane protein		Cell envelope	1.19897	0.200018					-1.14075	0.066468					2.25443	1.07786	positive	2.50708	0	15.2947	2.58984	2.18177	positive	1.35819	0	0	4.3241	3.57446	positive	1.55992	0	0
BB0570		putative hydrolase	hydrolase activity		-1.16826	0.308627					1.05477	0.255433					-1.24042	0.362459					-1.61673	0.0850372					-2.14286	0.222443
BB0571		putative branched-chain amino acid transportATP-binding protein	ATP-binding cassette (ABC) transporter activity	transport	-1.27679	0.133863					1.72267	NA					5.35447	NA					NA	NA					1.98482	0.0636396
BB0572		ABC transporter ATP-binding protein	ATP-binding cassette (ABC) transporter activity	transport	1.10007	0.503694					-1.53191	0.195051					NA	NA					NA	NA					1.53983	0.267208
BB0573		putative branched-chain amino acid transportsystem permease	transporter activity	transport	-1.14509	0.355104					-1.31619	0.208555					2.46682	1.32079					-1.33962	NA					2.06749	1.92251
BB0574		putative branched-chain amino acid transportsystem permease protein	transporter activity	transport	-1.02878	0.359711					-1.2189	0.183848					2.64553	0.558918	positive	6.45741	0	0	-1.11517	0.133643					1.28821	0.711859
BB0575					1.03463	0.357318					-1.1498	0.079196					2.44573	0.456908	positive	5.39199	0	0	-1.5525	NA					-1.10045	0.131285
BB0576		TetR family regulatory protein	transcription factor activity	Global Regulatory Functions	1.48585	0.270537					-1.2927	0.14915					1.73185	0.777821					-1.04428	0.194567					-1.369	0.121927
BB0577		hypothetical protein		Unknown proteins, no known homologs	-1.32116	0.307012					-1.17682	0.283021					1.6383	0.850506					1.03893	NA					1.61231	0.511974
BB0578		conserved hypothetical protein		Conserved in organism other than E. coli	-1.09399	0.27076					-1.19326	0.210282					-1.35289	0.0749533					1.45348	1.33502					1.77586	0.135149
BB0579		conserved hypothetical protein	racemase and epimerase activity, acting on amino acids and derivatives	metabolism	-1.18438	0.276672					-1.23598	0.254421					1.3534	1.27791					-1.32534	0.152735					1.00239	0.214412
BB0580		short chain dehydrogenase	oxidoreductase activity	metabolism	-1.0025	0.281864					1.06644	0.226595					1.18758	0.244659					1.23451	0.935502					1.31692	0.182705
BB0581		acyl-CoA dehydrogenase	acyl-CoA dehydrogenase activity	metabolism	-1.17247	0.13972					-1.05767	0.0657128					NA	NA					NA	NA					2.39344	2.14395	positive	1.13884	0	0
BB0582		short chain dehydrogenase	oxidoreductase activity	metabolism	-1.26655	0.385598					-1.21141	0.160628					1.909	NA					NA	NA					2.10653	0.140571	positive	1.31665	0	0
BB0583		putative ligase	ligase activity	metabolism	-1.23276	0.315238					-1.25278	0.125911					1.00378	0.00353553					NA	NA					-1.10361	0.281774
BB0584		hypothetical protein		Unknown proteins, no known homologs	-1.25886	0.342286					-1.28827	0.0867508					1.3433	0.00424264					-1.57575	NA					2.19405	NA
BB0585		enoyl-CoA hydratase	isomerase activity	metabolism	-1.34754	0.366095					-1.12182	0.188412					NA	NA					-1.41956	0.0685894					-1.05764	0.141959
BB0586		putative exported protein		Periplasmic/ Exported/ Lipoprotein	-1.29596	0.336117					-2.67579	0.234759					1.39676	0.340575					-1.10659	NA					2.82913	NA
BB0587		conserved hypothetical protein		Conserved in organism other than E. coli	-1.17167	0.130545					-1.26924	0.117008					2.0383	0.789719	positive	1.98799	0.0840372	20.2374	-1.33896	0.222739					-1.21753	NA
BB0588		conserved hypothetical protein		Conserved in organism other than E. coli	-1.20981	0.203898					-1.47188	NA					3.38403	1.27535	positive	2.03783	0.0840372	19.7542	1.3376	1.09531					5.0519	NA
BB0589		conserved hypothetical protein	citrate (pro-3S)-lyase activity	Conserved in organism other than E. coli	-1.45037	0.151622					NA	NA					NA	NA					1.02139	NA					4.48191	3.23886	positive	1.68078	0	0
BB0590		conserved hypothetical protein	oxidoreductase activity	metabolism	1.00083	0.285791					-1.0062	0.146358					1.76018	NA					-1.58396	0.301935					1.24636	NA
BB0591		acyl-CoA dehydrogenase	acyl-CoA dehydrogenase activity	metabolism	1.42591	0.784775					-1.03076	0.287699					1.58426	0.105359					-1.4707	NA					2.41087	1.84502	positive	1.03704	0	0
BB0592		CaiB		metabolism	1.20363	0.535049					1.18834	0.269736					1.67148	0.0579828					-1.82245	0.180356					-1.55107	0.435655
BB0593		CaiB		metabolism	1.16683	0.173396					-1.04895	0.0905577					3.44152	NA					-2.79703	0.0650538	negative	-1.18119	0	0	-1.39525	0.530688
BB0594		putative exported protein		Periplasmic/ Exported/ Lipoprotein	-1.20168	0.15661					-1.6779	0.239412					NA	NA					-1.07612	NA					1.66728	NA
BB0595		hypothetical protein		Unknown proteins, no known homologs	1.02764	0.375389					-1.21768	0.228777					1.71731	0.468634					NA	NA					3.57005	NA
BB0596		nitroreductase family protein	oxidoreductase activity	electron transport	-1.05851	0.226625					-1.66012	0.108577					1.21468	0.092631					NA	NA					2.42544	NA
BB0597		enoyl-CoA hydratase	isomerase activity	metabolism	1.02165	0.385466					-1.36124	0.148265					2.08147	0.114551					NA	NA					2.89641	1.76211	positive	1.51245	0	0
BB0598		extracellular ligand binding protein			1.3653	0.544856					-1.04693	0.183355					1.6333	0.530661					-1.05374	0.281852					2.17928	1.3438	positive	0.967318	0.0229386	0
BB0599		putative branched-chain amino acid transportsystem permease protein	transporter activity	transport	1.0989	0.0930548					-2.07176	0.0279344	negative	-3.33099	0	0	-1.06976	0.214359					-2.01362	0.139306					2.51405	2.06899	positive	1.23328	0	0
BB0600		putative branched-chain amino acid transportsystem permease protein	transporter activity	transport	1.05361	0.294681					-1.35972	0.31281					1.61564	0.0486038					NA	NA					1.40472	NA
BB0601		ABC transport system ATP-binding protein	ATP-binding cassette (ABC) transporter activity	transport	1.11638	0.123748					-1.20801	0.209286					-1.01874	0.186676					NA	NA					1.76903	NA
BB0602		ABC transport system ATP-binding protein	ATP-binding cassette (ABC) transporter activity	transport	1.05894	0.2933					-1.38874	0.171259					1.10677	0.360289					2.46865	2.87156	positive	1.40194	0	0	1.06872	0.224153
BB0603		NADH:flavin oxidoreductase	oxidoreductase activity	metabolism	-1.77608	0.130504					-1.11596	0.175057					1.37418	0.701286					1.79346	NA					3.48308	NA
BB0604		short chain dehydrogenase	oxidoreductase activity	metabolism	1.58262	0.73274					1.98003	NA					2.71774	0.73442	positive	3.10516	0	10.2067	1.83403	0.505581					1.39323	NA
BB0605		putative exported protein		Periplasmic/ Exported/ Lipoprotein	-1.05926	0.192693					-1.38164	0.217789					-1.01163	NA					-1.7033	NA					1.48554	0.792667
BB0606		acetyl-CoA hydrolase	acetyl-CoA metabolism	metabolism	2.02181	0.518653	positive	1.25707	0	5.88723	-1.03298	0.232634					1.62418	0.138593					-1.43033	0.38781					1.19097	0.516778
BB0607		AMP-binding enzyme	catalytic activity	metabolism	1.18342	0.283119					-1.20993	0.203774					NA	NA					-1.01503	0.142128					2.82311	1.81903	positive	1.38881	0	0
BB0608		IclR family regulatory protein	DNA binding	regulation of transcription, DNA-dependent	1.30836	0.365702					-1.07187	0.353391					1.22766	0.372613					-2.5212	0.318905					-1.64919	NA
BB0609		IclR family regulatory protein	DNA binding	regulation of transcription, DNA-dependent	1.06943	0.121047					-1.20228	0.122976					1.82441	0.775476					-2.36908	0.116629					-1.32114	0.101116
BB0610		putative pyruvate carboxylase	gluconeogenesis	metabolism	-1.04963	0.18903					1.07045	0.840584					NA	NA					-1.27887	0.226981					2.02708	0.267993	positive	1.24948	0	0
BB0611		acyl-CoA dehydrogenase	acyl-CoA dehydrogenase activity	electron transport	1.40293	0.16562					1.05054	0.211107					NA	NA					-2.11236	0.20294					-1.36122	0.0547936
BB0612		putative enoyl-CoA hydratase	oxidoreductase activity	metabolism	1.38521	0.325343					1.13595	0.423784					NA	NA					1.25681	0.131522					2.28212	0.346139	positive	1.37965	0	0
BB0613		putative short chain dehydrogenase	oxidoreductase activity	metabolism	1.01499	0.199581					-1.11117	0.122805					NA	NA					-1.21794	NA					1.13969	0.233352
BB0614		putative thiolase			1.2669	0.377734					1.07075	0.0974143					1.31915	0.628618					-2.60855	0.0695869	negative	-1.04589	0	2.11122	-1.92434	0.0340049
BB0615		AMP-binding enzyme	catalytic activity	metabolism	-1.48921	0.122975					-1.57229	0.425489					1.66689	0.170571					-1.96799	NA					-1.19956	NA
BB0616		IclR family regulatory protein	DNA binding	regulation of transcription, DNA-dependent	-1.10751	0.279911					-1.10879	0.0963875					1.32326	0.0811562					-1.51888	0.211425					1.98072	NA
BB0617		CaiB		metabolism	1.06394	0.14586					1.11599	0.530621					1.58968	0.975807					NA	NA					2.31056	NA
BB0618		LysR family regulatory protein	transcription factor activity	Global Regulatory Functions	1.10206	0.190145					-1.08728	0.347824					1.5749	0.262649					-1.37255	0.033234					-1.03167	0.542963
BB0619		putative acyl-CoA dehydrogenase	acyl-CoA dehydrogenase activity	electron transport	1.03497	0.174213					-1.24413	0.248052					1.8511	0.460181					-1.88482	0.155616					-1.58279	0.0772075
BB0620	etfB, etfS	electron transfer flavoprotein beta-subunit	electron transporter activity	electron transport	1.05977	0.204003					-1.08039	0.308996					-1.56524	0.232691					-2.09376	0.0970168					-2.39597	0.0881892	negative	-0.905849	0.0427547	0
BB0621	etfA, etfL	electron transfer flavoprotein alpha-subunit	electron transporter activity	electron transport	-1.25229	0.116733					-1.55643	0.092592					-1.03873	0.388241					-3.07187	0.165766	negative	-1.17196	0	0	-2.27237	0.0545924
BB0622		conserved hypothetical protein		Conserved in organism other than E. coli	1.1327	0.233821					-1.10131	0.401656					3.81544	1.73922	positive	2.24599	0.0322202	17.7478	-1.45042	0.0113137					-2.50772	NA
BB0623		LysR-family transcriptional regulator	transcription factor activity	Global Regulatory Functions	1.14136	0.148449					-1.10321	0.153012					2.39964	1.41507					-1.36128	0.108131					-1.18287	0.0876489
BB0624		conserved hypothetical protein		Conserved in organism other than E. coli	1.4021	0.225355					-1.06961	0.57457					1.54632	0.655119					NA	NA					1.2439	0.147078
BB0625		putative exported protein		Periplasmic/ Exported/ Lipoprotein	1.00839	0.141433					-1.38329	0.251382					1.05946	0.0947523					NA	NA					3.69231	NA
BB0626		putative exported protein		Periplasmic/ Exported/ Lipoprotein	1.0691	0.190105					-1.15029	0.213228					1.59363	0.809215					-1.04849	0.106773					-1.33342	NA
BB0627		conserved hypothetical protein	transcription factor activity	Global Regulatory Functions	-1.14925	0.3355					1.07889	0.262487					-1.02388	0.0425911					1.10967	0.510258					1.68246	0.617631
BB0628		conserved hypothetical protein		Conserved in organism other than E. coli	-1.53136	0.175769					-1.75606	0.455926					1.40243	NA					NA	NA					1.38995	NA
BB0629		putative enoyl-CoA hydratase	catalytic activity	metabolism	-1.03249	0.23607					-1.07445	0.61194					NA	NA					NA	NA					2.53579	0.129401	positive	1.59356	0	0
BB0630		nitroreductase family protein	oxidoreductase activity	electron transport	1.04629	0.329431					-1.13776	0.216858					1.30363	0.368289					-1.48911	0.164756					-1.08979	0.0792233
BB0631		TetR family transcriptional regulator	transcription factor activity	Global Regulatory Functions	1.23743	0.13502					-1.97749	0.0738442					NA	NA					-2.38561	0.115941					-1.83271	0.0372424
BB0632		putative hydroxymethylglutaryl-CoA lyase	lyase activity		-1.24374	0.227572					-3.52127	0.115966					NA	NA					NA	NA					1.13149	NA
BB0633		putative enoyl-CoA hydratase	isomerase activity	metabolism	-1.09879	0.197723					-1.95683	0.237403					6.26334	1.40685	positive	7.25624	0	0	-1.56493	NA					1.52697	NA
BB0634		CAIB		metabolism	1.14835	0.311334					-1.954	0.364867					2.38601	0.796043	positive	2.48768	0	15.4733	NA	NA					14.4738	NA
BB0635		putative lipoprotein		Periplasmic/ Exported/ Lipoprotein	1.24276	0.233588					-1.51853	0.0494587					NA	NA					-1.0124	NA					1.76465	0.258547
BB0636		iron-containing alcohol dehydrogenase	iron ion binding	metabolism	1.34299	0.24854					-1.42868	0.0647871					5.85808	NA					-1.24795	NA					-1.29792	NA
BB0637		enoyl-CoA hydratase	isomerase activity	metabolism	1.19131	0.217264					NA	NA					NA	NA					1.1263	0.113844					2.56738	NA
BB0638		putative amidase	amidase activity		-1.01299	0.164632					-1.80289	0.268971					2.07769	1.17038	positive	1.99857	0.0840372	20.1348	-1.23138	0.371373					-1.01309	0.159339
BB0639		conserved hypothetical protein		Conserved in organism other than E. coli	-1.25047	0.0633238					1.31862	0.403353					1.75591	0.956715					-1.30262	0.0427785					-1.51727	0.046543
BB0640		hypothetical protein		Unknown proteins, no known homologs	-1.30764	0.246044					-1.80065	0.249667					NA	NA					1.08426	NA					1.24308	NA
BB0641		putative aldehyde dehydrogenase	oxidoreductase activity	metabolism	-1.04751	0.188984					-1.58457	NA					NA	NA					NA	NA					1.94872	NA
BB0642		NADPH-dependent FMN reductase		metabolism	1.03929	0.367913					-1.30398	0.104308					1.27012	0.140448					-1.07443	0.26416					-1.75276	0.0123423
BB0643		putative transport system permease protein	transporter activity	transport	1.14502	0.207281					-1.35905	0.17374					3.14225	1.81293	positive	2.64417	0	14.0538	1.15025	0.424592					-1.24957	0.232504
BB0644		ABC transporter ATP-binding protein	ATP-binding cassette (ABC) transporter activity	transport	1.25641	0.350428					-1.24761	0.206796					2.78088	1.21338	positive	3.28668	0	8.8468	-2.10423	NA					-1.95836	0.0360185
BB0645		putative exported protein		Periplasmic/ Exported/ Lipoprotein	1.82601	0.535703					-1.0551	0.181149					2.87878	1.23649	positive	4.27699	0	3.11428	-1.06606	NA					1.03631	NA
BB0646		luciferase-like monooxygenase	monooxygenase activity		1.3663	0.283654					-1.13771	0.195652					9.8474	4.49062	positive	8.75836	0	0	NA	NA					1.37217	0.788272
BB0647		IclR family transcriptional regulator	DNA binding	regulation of transcription, DNA-dependent	2.08475	0.247354	positive	1.50115	0	1.94699	-1.25181	0.14057					2.55223	0.77944	positive	4.8653	0	0.99731	1.10419	0.397502					1.17149	0.407807
BB0648		probable regulator	transcription factor activity	Global Regulatory Functions	1.71728	0.191099					-1.11626	0.0503076					1.5685	0.442848					1.18242	0.73103					1.08841	0.560187
BB0649		probable short chain dehydrogenase	oxidoreductase activity	metabolism	1.09424	0.182847					-1.19449	0.132641					1.01117	0.0452548					-1.08037	0.306149					-1.34174	0.235256
BB0650		putative exported protein		Periplasmic/ Exported/ Lipoprotein	1.25025	0.0666566					1.07075	0.23648					-1.04068	0.059397					-2.17968	0.013435					-1.20998	0.107819
BB0651		aldehyde dehydrogenase	aldehyde dehydrogenase (NAD) activity	metabolism	1.24059	0.182427					1.08234	0.216629					2.24014	1.26459	positive	2.09026	0.0322202	19.2467	-1.05727	0.714018					-1.34483	0.105465
BB0652		putative exported protein		Periplasmic/ Exported/ Lipoprotein	-1.05125	0.215023					-1.68273	0.124604					1.8612	0.621547					-1.1596	0.072832					1.87323	0.449373
BB0653		putative 3-hydroxyisobutyrate dehydrogenase	phosphogluconate dehydrogenase (decarboxylating) activity	metabolism	-1.37595	0.265085					1.09133	0.636989					1.60742	0.0537401					-1.45042	NA					1.13942	0.39675
BB0654		LysR-family transcriptional regulator	transcription factor activity	Global Regulatory Functions	1.18964	0.493347					-1.10471	0.477751					-1.46417	NA					-1.32759	0.0672774					-1.562	0.369283
BB0655		putative transcriptional regulator	DNA binding	regulation of transcription, DNA-dependent	1.18082	0.168283					-1.09843	0.246946					1.93085	0.834886					1.36465	0.547256					1.18954	0.445992
BB0656		probable acyl-CoA dehydrogenase	acyl-CoA dehydrogenase activity	electron transport	-1.0632	0.374985					NA	NA					NA	NA					NA	NA					2.78277	3.33297	positive	0.974717	0	0
BB0657		putative acetyl-CoA synthetase	catalytic activity	metabolism	1.03513	0.310608					-1.21328	0.168859					6.05051	0.560503	positive	3.3836	0	8.15866	1.22245	0.318648					1.08862	0.592438
BB0658		conserved hypothetical protein		Conserved in organism other than E. coli	-1.68188	0.22982					-1.35896	0.0851601					3.02858	NA					-1.57757	NA					2.03508	2.29484
BB0659		conserved hypothetical protein		Conserved in organism other than E. coli	-1.15991	0.188417					-1.15801	0.171029					2.45269	0.723633	positive	2.0369	0.0840372	19.7633	-1.06109	NA					1.24609	0.166881
BB0660		putative exported protein		Periplasmic/ Exported/ Lipoprotein	1.36464	0.192059					1.03562	0.117069					1.33213	0.661575					-1.63753	0.427798					-2.00288	0.0904968
BB0661		putative enoyl-CoA hydratase	isomerase activity	metabolism	-1.02597	0.276401					-1.17085	0.0964372					2.02891	0.967999	positive	2.12137	0.0322202	18.946	1.30013	0.474018					1.47426	0.818752
BB0662		conserved hypothetical protein		Conserved in organism other than E. coli	1.06427	0.3202					-2.18326	0.284964					4.55494	0.447095	positive	2.31027	0.0198859	17.1354	-1.17884	0.167179					-1.22528	0.00251661
BB0663	gcdH	glutaryl-CoA dehydrogenase	glutaryl-CoA dehydrogenase activity	electron transport	-1.10771	0.221375					-2.91415	0.00141421					1.08311	NA					1.23146	0.867734					-1.18479	0.121072
BB0664		probable enoyl CoA hydratase	catalytic activity	metabolism	1.04779	0.317824					-1.13021	0.191008					1.55519	NA					1.11278	0.603869					1.84287	0.31367
BB0665		probable thiolase			1.03397	0.353536					1.93237	1.1695					1.40046	0.0692965					1.04478	0.823072					1.04643	0.087134
BB0666		putative exported protein		Periplasmic/ Exported/ Lipoprotein	1.01648	0.210437					-1.01799	0.840855					NA	NA					NA	NA					-1.05155	0.0583866
BB0667		putative acetyl-CoA synthetase			-1.05554	0.105874					1.45347	NA					NA	NA					8.83787	NA					3.93415	2.80577	positive	1.65611	0	0
BB0668		conserved hypothetical protein		Conserved in organism other than E. coli	1.2376	0.227282					-1.48574	0.284492					1.58673	NA					NA	NA					1.74154	0.994899
BB0669		LysR-family transcriptional regulator	transcription factor activity	regulation of transcription, DNA-dependent	-1.07905	0.427936					1.06233	0.404744					2.02702	1.30737					-1.0644	NA					1.72636	1.16835
BB0670		putative hydrolase	hydrolase activity		-1.05213	0.329149					-1.09992	0.555127					1.50493	0.671984					-1.0109	NA					-1.57801	0.171658
BB0671		conserved hypothetical protein		Conserved in organism other than E. coli	-1.08824	0.294346					1.59201	0.0742462					4.45417	0.291351	positive	2.43979	0.0198859	15.9171	1.34893	NA					1.53217	0.471924
BB0672		conserved hypothetical protein		Conserved in organism other than E. coli	-1.16689	0.324526					1.08961	0.266174					2.04238	0.659346	positive	2.04969	0.0840372	19.6393	1.21148	NA					6.48615	9.75286	positive	1.42457	0	0
BB0673	gst	glutathione S-transferase	glutathione transferase activity		-1.05982	0.316446					-1.17105	0.0846404					1.75526	0.813768					-1.10959	0.122153					-1.39765	0.167687
BB0674		putative exported protein		Periplasmic/ Exported/ Lipoprotein	1.06743	0.376323					1.009	0.245573					-1.24652	0.0360648					-1.02684	0.451956					1.21949	0.635669
BB0675		putative exported protein		Periplasmic/ Exported/ Lipoprotein	1.11688	0.333703					1.08135	0.31183					1.46477	0.608929					-1.13758	0.0678921					1.15959	0.845187
BB0676		putative GntR-family transcriptional regulator	transcription factor activity	Global Regulatory Functions	1.36703	0.311157					1.08209	0.246707					1.07819	0.724077					2.46244	1.71564	positive	1.42871	0	0	1.80985	0.207728
BB0677		probable aldehyde dehydrogenase	oxidoreductase activity	metabolism	-1.29873	0.0531625					-1.48481	0.292742					-1.23289	0.185262					NA	NA					3.44561	3.78625	positive	1.32277	0	0
BB0678	metC	cystathionine beta-lyase	amino acid metabolism	metabolism	-1.13535	0.262174					-1.37007	0.176209					NA	NA					-2.08287	0.0578389					-1.24278	0.185085
BB0679		conserved hypothetical protein		Conserved in organism other than E. coli	1.22577	0.715452					-1.17807	0.112477					NA	NA					-1.67822	0.00141421					1.07651	0.534087
BB0680		putative exported protein		Periplasmic/ Exported/ Lipoprotein	1.2341	0.829069					-1.32162	0.0532529					2.55848	NA					NA	NA					2.15672	0.593263	positive	1.28239	0	0
BB0681		conserved hypothetical protein		Conserved in organism other than E. coli	-1.63029	0.281653					-1.52845	0.120854					1.69021	1.1441					-1.21849	0.0374767					18.7389	NA
BB0682		conserved hypothetical protein		Conserved in organism other than E. coli	-1.34906	0.350381					1.10341	0.134186					NA	NA					-2.15904	0.0657609					1.27836	NA
BB0683		conserved hypothetical protein		Conserved in organism other than E. coli	-1.21089	0.347001					-1.03017	0.124374					3.04238	NA					NA	NA					2.77292	2.60852	positive	1.27868	0	0
BB0684		hypothetical protein		Unknown proteins, no known homologs	1.30536	0.227584					2.44891	0.890102	positive	3.48656	0	0	1.65227	0.187383					-2.31626	0.15574					-5.1208	0.00282843	negative	-2.04709	0	0.0925006
BB0685		transcriptional regulator	DNA binding	regulation of transcription, DNA-dependent	1.13137	0.0565853					-1.37453	0.176348					1.09455	0.221418					-1.46597	0.0551543					-2.34827	NA
BB0686	dapA	dihydrodipicolinate synthase	dihydrodipicolinate synthase activity		-1.05851	0.148881					-1.03973	0.204383					1.66376	0.510655					-1.65454	0.276243					-1.05886	0.680407
BB0687	aatB	aspartate aminotransferase	aspartate transaminase activity	biosynthesis	-1.30423	0.298726					-1.14111	0.207524					2.16294	0.342429	positive	6.57468	0	0	1.25242	1.28346					1.50523	0.44477
BB0688		probable solute-binding periplasmic protein	transporter activity	transport	-1.22461	0.280117					-1.20562	0.199647					1.45959	0.495592					-1.04488	NA					1.61313	0.241831
BB0689		putative permease component of ABC transporter	transporter activity	transport	1.43173	0.829624					-1.12182	0.137037					1.01905	NA					NA	NA					3.25826	2.42926	positive	1.39972	0	0
BB0690		putative ATP-binding component of ABCtransporter	ATP-binding cassette (ABC) transporter activity	transport	-1.70892	0.238791					-1.15768	0.099908					NA	NA					NA	NA					2.31508	0.0657609	positive	1.47375	0	0
BB0691		putative peptidase	metallopeptidase activity	proteolysis and peptidolysis	1.14202	0.532769					1.02009	0.27826					-1.03248	0.628235					-1.22778	NA					1.95487	0.68279
BB0692		probable transcriptional regulator	DNA binding	regulation of transcription, DNA-dependent	-1.29161	0.193658					-1.00072	0.130703					-1.01416	0.398006					-2.77434	NA					-1.01436	0.654074
BB0693	amaB	N-carbamoyl-L-amino acid amidohydrolase	metallopeptidase activity	proteolysis and peptidolysis	-1.39532	0.335702					-1.57403	0.296534					1.10874	NA					NA	NA					2.03118	0.828022	positive	1.15454	0	0
BB0694		probable amidase	amidase activity		-1.46631	0.289233					-1.51787	0.273467					-1.08831	0.370439					-2.643	0.0106066	negative	-1.13216	0	0.452619	1.6145	0.67347
BB0695		putative polysaccharide deacetylase	hydrolase activity, acting on carbon-nitrogen (but not peptide) bonds	carbohydrate metabolism	-1.57143	0.327097					-1.11934	0.149962					1.88305	0.0735482					-1.13412	NA					1.82646	0.843523
BB0696	allA, glxA2	putative ureidoglycolate hydrolase	ureidoglycolate hydrolase activity	allantoin catabolism	-1.52638	0.243049					-1.4339	0.115084					1.25608	0.686601					-1.07106	NA					1.05354	NA
BB0697		putative membrane protein		Cell envelope	-1.23466	0.362177					-1.11335	0.202486					1.14865	0.00212132					NA	NA					2.55644	1.72085	positive	1.15175	0	0
BB0698		putative membrane protein		Cell envelope	-1.13957	0.0727997					1.09713	0.425074					1.17904	0.278577					-1.51411	0.32099					-3.83255	0.0707908	negative	-1.46296	0	0
BB0699		putative extracellular solute-binding protein		transport	-1.82055	0.1203					-1.422	0.29339					1.29796	0.046669					-1.05591	0.370104					2.77169	NA
BB0700		putative LysR-family transcriptional regulator	transcription factor activity	Global Regulatory Functions	-1.23049	0.312485					-1.21183	0.143429					1.53055	0.023516					-1.25867	0.108657					-1.39286	0.102186
BB0701		putative exported protein		Periplasmic/ Exported/ Lipoprotein	1.40859	0.126591					-1.03906	0.28776					-1.94381	NA					-3.00604	0.0438634	negative	-1.29694	0	0	-1.99904	0.115626
BB0702		putative GntR-family transcriptional regulator	transcription factor activity	Global Regulatory Functions	-1.1073	0.132909					-1.7965	0.239461					NA	NA					NA	NA					1.03303	NA
BB0703		conserved hypothetical protein		Conserved in organism other than E. coli	1.30203	0.695901					-1.55636	0.0985688					3.71353	1.32331					-1.42771	NA					1.81908	NA
BB0704		putative membrane protein		Cell envelope	1.28488	0.38637					-1.21577	0.151632					NA	NA					NA	NA					2.03036	1.42623	positive	1.03883	0	0
BB0705		putative membrane protein		Cell envelope	1.35598	0.232075					-1.5784	0.0657609					2.61465	0.874348	positive	2.27857	0.0198859	17.4368	-1.11471	0.456817					3.55733	2.04425	positive	1.78369	0	0
BB0706		extracellular solute-binding protein		transport	1.17722	0.267459					-1.58375	0.246269					2.50575	1.33855					-1.46676	0.0516188					5.58687	NA
BB0707		probable GntR-family transcriptional regulator	transcription factor activity	Global Regulatory Functions	1.76024	0.134898					-1.3222	0.233816					1.66779	0.240346					-1.54316	0.295948					-2.56579	NA
BB0708	glyA	serine hydroxymethyltransferase	glycine hydroxymethyltransferase activity	glycine metabolism	1.13187	0.196964					-1.55133	0.173069					1.31866	0.397394					-2.7246	0.0714213	negative	-1.11145	0	0.799062	-2.26113	0.0230651
BB0709	benE	benzoate membrane transport protein			1.08432	0.127966					-1.24179	0.0840972					NA	NA					NA	NA					1.31364	NA
BB0710		probable oxidoreductase	electron transporter activity	electron transport	1.27622	0.345437					1.36682	0.26967					-1.25967	0.173807					-2.29971	0.129544					-2.50901	0.185543	negative	-0.892628	0.0427547	0
BB0711		putative aldehyde dehydrogenase	oxidoreductase activity	electron transport	-1.03838	0.446381					1.03205	0.16276					-1.02414	0.227605					-2.12714	0.0911647					-2.82773	NA
BB0712		putative LysR-family transcriptional regulator	transcription factor activity	Global Regulatory Functions	1.25042	0.44794					1.32553	0.129968					1.1457	0.269802					1.19283	0.793593					1.63303	0.908727
BB0713		putative transcriptional regulator	DNA binding	regulation of transcription, DNA-dependent	1.06474	0.304131					-1.24848	0.157816					-1.19162	0.614476					NA	NA					-1.65967	0.263821
BB0714	hmgL	3-hydroxy-3-methylglutaryl-CoA lyase	hydroxymethylglutaryl-CoA lyase activity		1.01374	0.273818					-2.55447	0.0296985					1.84198	NA					NA	NA					1.09128	NA
BB0715		conserved hypothetical protein		metabolism	1.25894	0.371711					-1.05969	0.114209					NA	NA					-3.24111	NA					1.09019	0.614096
BB0716		putative isochorismatase	catalytic activity	metabolism	1.03646	0.125947					-1.12166	0.062364					1.76823	0.793054					-1.85165	0.570223					-1.29196	0.313838
BB0717		putative exported protein		Periplasmic/ Exported/ Lipoprotein	-1.07307	0.131268					1.0219	0.10446					2.45696	1.12118	positive	2.00779	0.0840372	20.0454	-1.56762	0.370521					-1.68103	0.514774
BB0718	bcpA	carboxyvinyl-carboxyphosphonatephosphorylmutase	carboxyvinyl-carboxyphosphonate phosphorylmutase activity	metabolism	-1.24658	0.302632					-2.1294	0.318942					2.12106	0.835445	positive	2.83151	0	12.4259	-1.2747	NA					3.20369	2.955	positive	1.45149	0	0
BB0719		putative ABC transporter periplasmicsolute-binding protein		transport	1.06019	0.131114					-1.33058	0.309818					1.74244	0.240416					NA	NA					4.11405	0.821658	positive	2.18857	0	0.103911
BB0720		putative membrane protein		Cell envelope	1.56044	0.148686					1.01307	0.0694508					1.47947	0.482447					-1.83591	0.0876812					-1.3415	0.320319
BB0721		putative membrane protein		Cell envelope	1.1024	0.162472					-1.08077	0.21044					1.46452	0.327565					NA	NA					1.01005	NA
BB0722		conserved hypothetical protein		Conserved in organism other than E. coli	-1.22546	0.0874789					-1.00883	0.117287					1.54238	0.219643					-1.31831	0.159099					-1.61638	NA
BB0723		conserved hypothetical protein		Conserved in organism other than E. coli	-1.17236	0.251463					1.47788	0.40079					1.62878	0.111006					-1.15985	0.138032					-1.19808	0.410296
BB0724		conserved hypothetical protein		Conserved in organism other than E. coli	-1.14925	0.221882					-1.32623	0.285157					NA	NA					-1.20401	NA					3.97456	NA
BB0725		putative transcriptional regulator	DNA binding	Global Regulatory Functions	-1.53097	0.238617					-1.46374	0.19616					1.52543	1.1331					-1.11881	0.155312					1.26742	0.116217
BB0726		putative exported protein		Periplasmic/ Exported/ Lipoprotein	1.10656	0.404255					-1.74009	0.259118					3.25526	NA					-1.0719	0.435578					-1.25991	0.545346
BB0727		electron transfer component of a dioxygenasesystem	electron transporter activity	electron transport	1.33	0.263499					-1.17308	0.160984					NA	NA					-2.35009	NA					-2.13068	0.0730821
BB0728	hcaE	hydroxylating alpha subunit of a dioxygenasesystem	iron ion binding	electron transport	1.06813	0.120999					-1.35699	0.19414					NA	NA					1.76933	NA					1.77039	0.404279
BB0729		putative short chain dehydrogenase	oxidoreductase activity	metabolism	-1.0918	0.266045					-2.9058	NA					NA	NA					NA	NA					2.09395	NA
BB0730		hydroxylating beta subunit of a dioxygenasesystem	oxidoreductase activity, acting on single donors with incorporation of molecular oxygen, incorporation of two atoms of oxygen	electron transport	1.22694	0.243305					-1.27243	0.132471					1.43397	NA					1.56169	2.35292					-2.11589	0.115113
BB0731		hypothetical protein		Unknown proteins, no known homologs	1.59524	0.223214					1.0551	0.169487					NA	NA					-1.39887	0.199196					-1.34076	0.167511
BB0732	cadA	FAD-monooxygenase	monooxygenase activity	electron transport	1.08558	0.21051					-3.35248	0.0855599					NA	NA					1.1837	NA					4.89108	NA
BB0733		putative exported protein		Periplasmic/ Exported/ Lipoprotein	1.24525	0.254299					-1.22458	0.12436					-1.19607	0.471691					-1.70809	0.191497					-2.04746	0.103252
BB0734	hpaG	putative fumarylacetoacetate hydrolase familyprotein	hydrolase activity	metabolism	1.01898	0.0777689					-1.48844	0.128453					1.48088	0.781105					-1.44049	0.0615183					1.184	NA
BB0735		putative fumarylacetoacetate hydrolase familyprotein	hydrolase activity	metabolism	1.02131	0.125083					-1.05795	0.0971251					4.97626	0.715201	positive	2.82805	0	12.4552	1.04277	0.335609					1.34277	0.219772
BB0736	hpaE	5-carboxymethyl-2-hydroxymuconate semialdehydedehydrogenase	oxidoreductase activity	metabolism	-1.30423	0.0933568					1.0074	0.142667					3.01035	0.813608	positive	2.37282	0.0198859	16.544	-1.20189	0.154149					-1.05246	0.182828
BB0737	hpaD	homoprotocatechuate 2,3-dioxygenase	3,4-dihydroxyphenylacetate 2,3-dioxygenase activity	electron transport	-1.03409	0.0721018					-1.31431	0.309015					1.75033	NA					NA	NA					1.19549	NA
BB0738	hpaF	5-carboxymethyl-2-hydroxymuconatedelta-isomerase	5-carboxymethyl-2-hydroxymuconate delta-isomerase activity	aromatic compound metabolism	1.37123	0.333146					-1.8642	0.195138					NA	NA					NA	NA					-1.02158	0.257387
BB0739	hpcG	2-oxo-hepta-3-ene-1,7-dioic acid hydratase	lyase activity	aromatic compound metabolism	1.13886	0.300029					-2.47952	0.0509117					2.28252	2.1842	positive	2.66549	0	13.8645	-1.38858	0.114551					-1.11098	0.189505
BB0740	hpaI, hpcH	2,4-dihydroxyhept-2-ene-1,7-dioic acid aldolase	aldolase activity	metabolism	1.45321	0.21695					-1.25511	0.0842174					1.09494	0.366911					-4.35589	0.0735391	negative	-1.84671	0	0	-2.44565	0.183887
BB0741		LysR-family transcriptional regulator	transcription factor activity	Global Regulatory Functions	1.07692	0.0912907					-1.72617	0.0308815					1.21091	0.374033					-2.65583	NA					-1.12847	NA
BB0742		putative exported protein		Periplasmic/ Exported/ Lipoprotein	1.35514	0.252794					-1.17143	0.0826674					-1.01874	0.0707107					1.60592	1.83918					1.86154	1.55048
BB0743		Thiamine pyrophosphate enzyme		metabolism	1.13869	0.192192					-1.68087	0.210961					4.03219	2.2154	positive	3.62848	0	6.54137	-1.27233	0.217789					-1.24489	NA
BB0744		putative aldehyde dehydrogenase	oxidoreductase activity	metabolism	1.14286	0.0545894					-1.10396	0.124568					1.66015	0.253851					-1.85081	0.0933381					1.55897	NA
BB0745		putative lipase	catalytic activity		1.01782	0.0866912					1.00271	0.245528					3.25526	1.16419	positive	4.73623	0	1.38817	1.53555	0.233111					1.60656	0.242831
BB0746		putative transcriptional regulator	DNA binding		1.01931	0.217873					1.01085	0.182507					2.65424	0.9797	positive	4.28593	0	3.07539	1.29757	0.136253					1.05819	0.143493
BB0747		putative exported protei		Periplasmic/ Exported/ Lipoprotein	-1.18954	0.315539					-1.07187	0.349311					1.53104	0.189451					2.41181	0.708133	positive	1.80161	0	0	2.11774	0.191948	positive	1.30301	0	0
BB0748		putative exported protein		Periplasmic/ Exported/ Lipoprotein	1.10606	0.384048					1.20387	0.161312					1.56833	0.189381					-1.64196	NA					1.81908	NA
BB0749		putative lipoprotein		Periplasmic/ Exported/ Lipoprotein	1.26107	0.162119					-1.05073	0.461172					1.1048	0.719527					-1.63802	0.122192					-1.53398	0.251023
BB0750		probable enoyl-CoA hydratase	enoyl-CoA hydratase activity	metabolism	-1.06196	0.275043					-1.11565	0.548507					-1.03962	NA					-1.5578	NA					-1.22242	0.404822
BB0751		probable short-chain dehydrogenase	oxidoreductase activity	metabolism	-1.01797	0.361288					-1.34084	0.34065					2.2571	1.13577	positive	2.39176	0.0198859	16.366	-1.29196	0.599902					-1.17451	0.242203
BB0752		conserved hypothetical protein		metabolism	-1.29356	0.193776					-3.33594	0.0424264					NA	NA					NA	NA					-1.68258	0.127876
BB0753		coenzyme A ligase	ligase activity	metabolism	-1.38867	0.26918					-3.69444	0.116673					1.71953	0.827026					NA	NA					-1.40033	0.0930018
BB0754		TetR-family transcriptional regulator	transcription factor activity	Global Regulatory Functions	-1.06357	0.241056					-1.0659	0.230723					3.24688	0.338865	positive	2.21174	0.0322202	18.0759	1.07439	0.00494975					-1.60046	0.186083
BB0755		putative acyl-CoA dehyrdogenase	acyl-CoA dehydrogenase activity	electron transport	1.1978	0.389595					-1.14701	0.14159					3.30355	NA					2.06982	NA					1.76821	0.420305
BB0756		branched-chain amino acid ABC transporter,permease protein	transporter activity	transport	1.01149	0.450238					-2.52479	0.0858448					NA	NA					1.93493	2.21254					1.0694	0.123066
BB0757		branched-chain amino acid ABC transporter,permease protein	transporter activity	transport	1.04579	0.277352					-1.31165	0.168935					2.61991	1.87901					-1.48668	0.131522					-1.70058	0.0765136
BB0758		branched-chain amino acid ABC transporter,ATP-binding protein	ATP-binding cassette (ABC) transporter activity	transport	1.05561	0.390993					-1.02873	0.255068					1.07671	0.156271					-1.47785	0.0934006					-2.04374	0.121138
BB0759		putative ABC transporter ATP-binding protein	ATP-binding cassette (ABC) transporter activity	transport	1.37979	0.290151					1.29681	0.330212					NA	NA					-1.21686	0.481561					-1.24712	0.156295
BB0761		branched-chain amino acid ABC transporter,binding protein		transport	-1.29529	0.274634					-1.90715	0.128425					1.08607	0.243245					-1.52141	NA					2.2761	0.579828	positive	1.36223	0	0
BB0762		short chain dehydrogenase	3-hydroxyacyl-CoA dehydrogenase activity	metabolism	1.09058	0.299288					1.23949	0.439312					1.05371	0.314431					-1.58902	0.0536928					-2.33031	0.170176
BB0763		enoyl CoA dehydratase	lyase activity	metabolism	-1.02039	0.312736					-1.31412	0.0864942					5.42424	2.5495	positive	2.94519	0	11.4799	1.0159	0.0714178					1.32185	0.403657
BB0764		conserved hypothetical protein		Conserved in organism other than E. coli	1.29038	0.420438					-1.23782	0.0535653					NA	NA					NA	NA					-2.46378	0.107686	negative	-0.932739	0.0427547	0
BB0765		putative thiolase			1.1024	0.282999					-1.30518	0.138867					4.0571	2.011	positive	2.45282	0.0198859	15.796	NA	NA					-1.6642	0.144462
BB0766		putative hydratase	oxidoreductase activity	metabolism	1.37163	0.263484					-1.31092	0.0825124					NA	NA					-1.20613	NA					1.10304	1.0766
BB0767		hypothetical protein Xcc2124		Unknown proteins, no known homologs	-1.04489	0.280169					-1.16566	0.209062					1.37755	0.647623					-1.3231	0.128386					-1.79668	0.0605007
BB0768		putative exported protein		Periplasmic/ Exported/ Lipoprotein	1.04715	0.396504					-3.02273	0.0176777					2.43824	1.36371	positive	2.08024	0.0322202	19.3435	-1.72914	NA					1.33662	0.616314
BB0769		conserved hypothetical protein		Conserved in organism other than E. coli	1.35381	0.321822					1.07665	0.250905					1.88081	0.345515					1.53939	0.281824					1.1559	0.25203
BB0770		probable transcriptional regulator	DNA binding	regulation of transcription, DNA-dependent	2.17549	0.303399	positive	1.55624	0	1.30227	-1.08622	0.285544					4.87007	2.27446	positive	7.11444	0	0	3.14714	0.598535	positive	2.30582	0	0	3.01805	0.798954	positive	1.6465	0	0
BB0771		putative FAD dependent oxidoreductase	oxidoreductase activity	electron transport	1.78588	0.373441					-1.06975	0.388024					4.23325	1.25511	positive	7.36165	0	0	4.47615	2.85065	positive	2.2657	0	0	3.85456	1.09247	positive	1.90569	0	0
BB0772		putative dipeptidase	membrane dipeptidase activity	proteolysis and peptidolysis	1.22344	0.297488					1.21509	0.0788104					2.15013	0.167751	positive	4.07407	0	4.05642	3.16012	1.47157	positive	2.00064	0	0	2.63385	0.316951	positive	1.57425	0	0
BB0773		putative exported protein		Periplasmic/ Exported/ Lipoprotein	-1.18438	0.21368					-1.04684	0.125258					1.53794	0.449134					1.11442	0.323438					1.50133	0.0885828
BB0774		hypothetical protein		Unknown proteins, no known homologs	1.17283	0.461025					-1.32544	0.220355					1.14658	0.129363					-1.57454	0.208848					-1.0233	0.276602
BB0775		putative transcriptional regulator	transcription factor activity	Global Regulatory Functions	-1.64233	0.285062					-1.42009	0.209196					NA	NA					NA	NA					3.16595	0.279307	positive	1.88834	0	0
BB0776		hypothetical protein		Unknown proteins, no known homologs	-1.30423	0.41438					-1.07843	0.164727					2.95269	1.45041	positive	2.86671	0	12.1295	NA	NA					1.12492	0.551011
BB0777		hypothetical protein		Unknown proteins, no known homologs	-1.23023	0.360489					-1.40655	0.0721249					1.32285	0.456406					NA	NA					1.32226	0.188798
BB0778		putative membrane protein		Cell envelope	-1.48428	0.39205					-1.66341	0.116194					1.46797	0.306351					1.0159	0.412243					1.79979	0.490025
BB0779		putative membrane protein		Cell envelope	-1.51132	0.386584					-1.83254	0.199807					1.87582	0.720836					NA	NA					2.1812	1.74834	positive	0.992845	0	0
BB0780		putative type II secretion system protein		protein secretion	-1.59802	0.288016					-1.45499	NA					2.44317	NA					NA	NA					2.0521	NA
BB0781		putative type II secretion system protein	ATP binding	transport	-1.40078	0.200909					-1.36197	0.0920913					1.3396	0.532412					NA	NA					-1.78965	NA
BB0782		putative type II secretion system protein	nucleotide binding	peptidoglycan metabolism	-1.17682	0.382545					-1.02437	0.30986					NA	NA					NA	NA					2.79986	1.41893	positive	1.45639	0	0
BB0783		putative membrane protein		Cell envelope	-1.61669	0.213162					-1.41047	0.163101					NA	NA					NA	NA					-1.17868	NA
BB0784		putative type II secretion system protein		protein secretion	-1.05258	0.368342					-1.77398	0.136617					2.44563	0.902975					1.1698	0.585639					1.23241	NA
BB0785		putative membrane protein		Cell envelope	-2.12346	0.129682	negative	-1.43981	0	3.15832	-1.31576	0.140538					2.31702	NA					NA	NA					1.21272	NA
BB0786		putative exported protein		Periplasmic/ Exported/ Lipoprotein	-1.10853	0.187222					-1.02506	0.139191					1.49162	1.44603					-1.27708	NA					-1.05383	0.350018
BB0787		putative exported protein		Periplasmic/ Exported/ Lipoprotein	-2.0012	0.187419	negative	-1.15787	0	8.6809	-1.77047	0.108751					NA	NA					NA	NA					1.13559	0.227688
BB0788		hypothetical protein		Unknown proteins, no known homologs	-1.31537	0.349006					-1.27691	0.0372116					1.23587	NA					NA	NA					2.17682	0.0947523	positive	1.38071	0	0
BB0789		putative exported protein		Periplasmic/ Exported/ Lipoprotein	-1.68566	0.312069					-1.038	NA					NA	NA					NA	NA					9.06174	NA
BB0790		putative type II secretion system protein			-1.17649	0.422386					-2.46147	0.166334					4.15062	0.37176	positive	2.46223	0.0198859	15.7087	-2.36635	NA					-1.57869	NA
BB0791	pilT	twitching mobility protein	ATP binding	transport	-1.21801	0.562005					-2.04049	NA					1.33443	NA					NA	NA					2.13169	NA
BB0792	gspO	type 4 prepilin-like proteins leader peptideprocessing enzyme	cysteine-type peptidase activity	proteolysis and peptidolysis	-1.09779	0.261153					-1.11289	0.0662036					1.27456	0.578467					-2.33205	0.164756					2.15056	2.6163	positive	0.83479	0.0360139	4.24949
BB0793	vrgS	conserved hypothetical protein		Conserved in organism other than E. coli	-1.16193	0.33043					-1.31876	0.250316					2.11301	0.459619					NA	NA					4.54646	NA
BB0794		putative exported protein		Periplasmic/ Exported/ Lipoprotein	-1.6076	0.159515					NA	NA					NA	NA					-1.16503	NA					2.97026	NA
BB0795		putative exported protein		Periplasmic/ Exported/ Lipoprotein	-1.27842	0.12333					-1.31024	0.156959					1.66064	0.481567					-1.42921	0.615183					-1.67641	NA
BB0796		conserved hypothetical protein		Conserved in organism other than E. coli	-1.2	0.222831					1.01874	0.287265					NA	NA					-1.7255	0.188585					-2.08601	0.16629
BB0797		hypothetical protein		Unknown proteins, no known homologs	1.05611	0.308953					1.13115	0.313537					-1.08617	0.332771					1.07659	0.388674					-1.53834	0.255981
BB0798		conserved hypothetical protein		Conserved in organism other than E. coli	-1.0223	0.08371					1.04893	0.235211					1.00624	0.120073					-1.63753	0.329346					-2.18414	0.307108
BB0799		conserved hypothetical protein		Conserved in organism other than E. coli	1.44106	0.176426					1.05719	0.060241					-1.25629	0.219589					-1.80204	0.274069					-1.60256	0.510133
BB0800		conserved hypothetical protein		Conserved in organism other than E. coli	1.16417	0.0919754					-1.14043	0.167709					-1.17077	0.245091					-2.20961	0.19099					1.08738	0.335863
BB0801		conserved hypothetical protein		Conserved in organism other than E. coli	1.48585	0.238534					1.00456	0.0667164					-1.32955	0.218249					-1.74291	0.137919					-1.50587	0.437569
BB0802		conserved hypothetical protein		Conserved in organism other than E. coli	-1.24425	0.12648					-1.12368	0.190343					2.13551	1.06918	positive	2.0906	0.0322202	19.2433	1.60409	1.68009					1.79323	0.536694
BB0803		conserved hypothetical protein		Conserved in organism other than E. coli	-1.03982	0.264281					-1.03363	0.19383					1.50131	0.757613					-1.77938	0.357651					1.93395	NA
BB0804		conserved hypothetical protein		Conserved in organism other than E. coli	-1.1758	0.210554					-1.15329	0.400071					1.68824	0.582724					-1.46283	NA					3.31077	0.0815598	positive	1.97859	0	0
BB0805		conserved hypothetical protein		Conserved in organism other than E. coli	1.00266	0.165278					-1.40363	0.367504					NA	NA					1.43813	0.615183					1.75508	NA
BB0806		conserved hypothetical protein		Conserved in organism other than E. coli	1.18581	0.168815					1.33268	0.294683					1.51577	0.183848					-1.53221	0.0903678					-1.66118	0.283803
BB0807		conserved hypothetical protein		Conserved in organism other than E. coli	1.13746	0.25669					-1.14623	0.126838					NA	NA					-1.52396	0.159099					-2.5821	NA
BB0808		conserved hypothetical protein		Conserved in organism other than E. coli	-1.16283	0.298118					-1.09113	0.287167					-1.06583	0.459735					-2.25577	0.193436					-2.18545	0.127524
BB0809		putative exported protein		Periplasmic/ Exported/ Lipoprotein	-1.20952	0.23078					-1.52454	0.338533					NA	NA					NA	NA					1.13026	0.467398
BB0810		putative ATPase with chaperone activity	chaperone activity		1.30829	0.289243					-1.17066	0.317853					NA	NA					1.966	NA					1.00349	NA
BB0811		conserved hypothetical protein		Conserved in organism other than E. coli	1.12188	0.145845					-3.75602	0.135765					NA	NA					2.98446	NA					1.74195	0.427092
BB0812		putative lipoprotein		Periplasmic/ Exported/ Lipoprotein	1.21154	0.204572					-2.36393	0.0494975					NA	NA					-1.79377	0.119501					1.74892	0.0318198
BB0813		putative lipoprotein		Periplasmic/ Exported/ Lipoprotein	-1.10506	0.276612					-1.87165	0.0811946					2.50329	0.159806					-1.72261	NA					1.39268	0.405724
BB0814		conserved hypothetical protein		Conserved in organism other than E. coli	1.53996	0.637118					-1.12524	0.152207					NA	NA					NA	NA					3.16554	NA
BB0815		putative outer membrane protein			-1.02352	0.256634					-2.38244	0.14888					3.10669	0.584751					-1.42548	0.258094					2.128	1.65109	positive	1.06239	0	0
BB0816		putative membrane protein		Cell envelope	1.26074	0.119685					1.21065	0.0822248					-1.22139	0.145271					-1.21794	0.228638					-1.25774	0.291265
BB0817		conserved hypothetical protein		Conserved in organism other than E. coli	1.28788	0.125562					-1.22868	0.245827					1.72355	0.94233					1.42113	0.937414					3.50482	0.142128	positive	2.05639	0	0.057079
BB0818		hypothetical protein		Unknown proteins, no known homologs	1.06394	0.118982					-1.0408	0.126421					1.16984	0.366775					-1.50633	NA					-1.46133	0.208583
BB0819		putative calcium			-1.06963	0.190447					-1.0962	0.154667					1.0501	0.0968736					-1.34313	0.0907983					-1.58898	NA
BB0820		putative lipoprotein		Periplasmic/ Exported/ Lipoprotein	1.13803	0.35428					1.04655	0.308211					1.61038	0.456791					-1.16256	0.0120208					-1.70455	0.0924175
BB0821		autotransporter		transport	1.04156	0.341124					1.06989	0.136528					1.79369	NA					1.12776	0.126572					1.89149	0.223975
BB0822		putative phospholipase D protein	catalytic activity	metabolism	1.30586	0.226339					-1.21707	0.369929					-1.30672	0.126252					-1.16108	0.123564					-1.12613	0.168595
BB0823	modD	molybdenum transport ATP-binding protein	ATP-binding cassette (ABC) transporter activity	transport	1.44322	0.223439					-1.124	0.115015					-1.14868	0.156906					-1.48668	0.0599611					-1.15998	0.401572
BB0824	modC	molybdenum transport system permease protein	transporter activity	transport	1.44922	0.259471					-1.10607	0.123459					1.04698	0.163467					-1.53593	0.165814					1.48868	1.20214
BB0825	modB	molybdate-binding periplasmic protein precursor	sulfate porter activity	transport	1.29604	0.230464					-1.06778	0.157444					1.05503	0.182751					-1.25309	0.153133					-1.43214	0.0513907
BB0826		putative hydrolase	hydrolase activity		1.02781	0.191906					1.16344	0.230357					2.34478	1.14947	positive	2.36602	0.0198859	16.608	1.77006	0.274357					1.16	0.514101
BB0827		conserved hypothetical protein		Conserved in organism other than E. coli	1.52614	0.233389					-1.24717	0.253625					5.99261	2.03696	positive	7.5531	0	0	9.0594	1.35349	positive	4.76667	0	0	4.40431	4.22195	positive	1.38342	0	0
BB0828		hypothetical protein		Unknown proteins, no known homologs	1.23327	0.442107					-1.71667	0.268452					1.375	0.223451					-1.74458	0.0546717					-1.49357	0.175496
BB0829		putative exported protein		Periplasmic/ Exported/ Lipoprotein	-1.01504	0.185713					1.11032	0.110239					2.27267	2.37262					-1.32214	0.209327					-1.4532	0.187894
BB0830		putative membrane protein		Cell envelope	1.34765	0.190878					1.32397	0.260326					1.08114	0.189103					-1.52311	0.229126					-1.72444	0.140834
BB0831		putative exported protein		Periplasmic/ Exported/ Lipoprotein	-1.0924	0.118785					1.03707	0.136139					3.02004	2.10179	positive	2.1912	0.0322202	18.2732	1.00384	0.38903					-1.42627	0.17341
BB0832		probable TonB-dependent receptor	receptor activity	transport	-1.24322	0.277658					1.06816	0.0941773					5.07145	2.51011	positive	5.06108	0	0.476376	1.11479	0.57888					-1.06978	0.197809
BB0833		putative regulatory protein	transcription factor activity	Global Regulatory Functions	1.08092	0.338022					1.08034	0.36748					2.14816	0.476179	positive	2.52472	0	15.1328	-1.08724	NA					-1.01309	0.334211
BB0834		ornithine aminotransferase	ornithine-oxo-acid transaminase activity	arginine metabolism	-1.06716	0.205626					-1.66141	0.16094					1.76807	0.321026					-1.22148	0.358801					-1.35417	0.127423
BB0835		arginase	arginase activity	metabolism	1.10723	0.178671					-1.62676	0.134984					-1.04767	0.0832686					-1.0858	0.734425					-1.70375	0.0433628
BB0836		two-component response regulator	two-component response regulator activity	Global Regulatory Functions	1.49491	0.128766					-1.36056	0.14682					1.02004	0.0650538					-1.02122	0.1135					-1.74857	0.282843
BB0837		putative lipoprotein		Periplasmic/ Exported/ Lipoprotein	1.10473	0.177839					-1.12538	0.120871					1.54763	0.485308					-1.53278	0.430423					-2.33031	0.151218
BB0838		putative lipoprotein		Periplasmic/ Exported/ Lipoprotein	1.0954	0.115691					-1.19361	0.11848					1.5161	0.497762					-2.62776	0.0502046	negative	-1.09181	0	1.15684	-1.49083	0.0360624
BB0839		conserved hypothetical protein		Conserved in organism other than E. coli	1.35814	0.33532					1.08838	0.175196					-1.13076	0.334001					-1.80323	0.0961579					-1.80288	0.298178
BB0840	metG	methionyl-tRNA synthetase	tRNA binding	translation	1.665	0.283076					1.2867	0.349402					-1.13244	0.0689783					-1.13742	0.10253					-1.17103	0.230816
BB0841		putative exported protein		Periplasmic/ Exported/ Lipoprotein	1.01415	0.074314					1.24455	0.409351					-1.46522	0.215883					1.14641	0.932179					1.05662	0.0597962
BB0842		putative iron sulfur binding protein	ATP binding	transport	1.17016	0.186532					1.00394	0.159967					-1.18988	0.154066					-1.08123	0.0339411					-1.37764	0.14431
BB0843		putative exported protein		Periplasmic/ Exported/ Lipoprotein	1.06976	0.223108					1.10884	0.166538					1.16171	0.299876					-1.84706	0.0714178					-1.15058	0.189204
BB0844		putative exported protein		Periplasmic/ Exported/ Lipoprotein	1.07942	0.248085					-1.00768	0.158631					1.06094	0.365574					-2.09136	NA					-1.40033	0.223429
BB0845	dcd, dus, paxA	deoxycytidine triphosphate deaminase	dCTP deaminase activity	pyrimidine ribonucleotide biosynthesis	1.18781	0.403492					1.38568	0.124853					1.58361	0.452928					1.6061	0.600299					-1.02481	0.401681
BB0846		conseved hypothetical protein		Conserved in organism other than E. coli	1.1297	0.164041					-1.28719	0.19245					1.06537	0.142794					1.18857	0.458053					-1.09044	0.33332
BB0847		putative lyase	lyase activity		1.30303	0.242608					-1.05941	0.116507					-1.12221	0.145309					-1.40751	0.0554519					-1.76823	0.234325
BB0848		putative acetyltransferase	N-acetyltransferase activity		1.26174	0.216102					-1.16199	0.133289					1.52661	0.415886					-1.26351	0.187763					-1.6477	0.333098
BB0849		hypothetical protein		Unknown proteins, no known homologs	1.19231	0.147871					-1.26746	0.0999377					1.0708	0.157565					-1.13624	0.377241					-1.25096	0.177077
BB0850		probable orn	amino acid metabolism	metabolism	1.51082	0.305165					1.43128	0.401622					1.74918	0.6906					-1.08552	0.323654					-2.09287	0.119826
BB0851		putative exported protein		Periplasmic/ Exported/ Lipoprotein	1.50483	0.228672					1.09885	0.142376					1.10874	0.168352					-1.42697	0.25293					-2.29844	0.103995
BB0852	sodA	superoxide dismutase [Mn]	superoxide dismutase activity	superoxide metabolism	2.1025	0.408277	positive	1.44231	0	2.72999	-1.33664	0.26823					1.90777	1.09428					-1.16752	0.120915					1.66995	1.28706
BB0853		probable metal transporter	metal ion transporter activity	transport	1.48991	0.477663					-1.03588	0.0408493					1.27431	0.29143					-1.34887	0.18809					1.75795	1.08399
BB0854	gcvT	glycine cleavage system T protein	aminomethyltransferase activity	glycine catabolism	1.94422	0.397814					-1.33087	0.198562					1.06488	0.414721					-1.14408	0.375741					-1.59993	0.10485
BB0855	gcvH	glycine cleavage system H protein		glycine catabolism	1.60373	0.309254					-1.35968	0.1321					2.83065	2.20674					-1.10347	0.0947048					-1.03679	0.235895
BB0856	gcvP	glycine cleavage system P protein	glycine dehydrogenase (decarboxylating) activity	glycine decarboxylation via glycine cleavage system	1.32784	0.218648					-1.04684	0.243559					1.16557	0.766134					-1.29922	0.187612					-1.35304	0.206961
BB0857		putative GntR-family transcriptional regulator	transcription factor activity	Global Regulatory Functions	-1.66556	0.120316					-1.67416	0.227349					1.00953	0.382694					-1.15155	0.130418					-1.39525	0.123068
BB0858		conserved hypothetical protein		metabolism	1.10406	0.123183					-1.34917	0.205027					-1.19654	0.32546					-1.56717	0.111494					-1.7958	0.148264
BB0859		putative exported protein		Periplasmic/ Exported/ Lipoprotein	1.01119	0.368882					-1.39431	0.164447					1.02792	0.123089					NA	NA					-1.20589	0.140258
BB0860		probable enoyl-CoA hydratase	catalytic activity	metabolism	1.38478	0.509113					-1.13947	0.0901586					-1.13371	0.0127279					1.29337	1.13986					-1.11812	0.1249
BB0861		putative exported protein		Periplasmic/ Exported/ Lipoprotein	2.07193	0.563173	positive	1.2753	0	5.52717	-1.09163	0.206943					2.43159	2.16308					NA	NA					-1.3072	0.0237136
BB0862		conserved hypothetical protein		Conserved in organism other than E. coli	1.42641	0.380508					1.39209	0.557959					1.23982	0.50965					-2.85543	0.138593	negative	-1.15778	0	0.0658968	-1.59383	0.230739
BB0863		conserved hypothetical protein		Conserved in organism other than E. coli	1.02681	0.337258					-1.37415	0.365548					2.04517	0.982131	positive	2.01591	0.0840372	19.9667	-1.02568	0.45467					-1.23272	0.085442
BB0864		putative ABC transpoter ATP-binding protein	ATP-binding cassette (ABC) transporter activity	transport	-1.1116	0.19143					-1.02025	0.146326					1.22093	0.680675					-1.03637	0.699214					1.22379	0.280231
BB0865		putative peptide ABC transporter permeaseprotein	transporter activity	transport	1.04163	0.280151					1.08431	0.315611					1.14348	0.437502					-1.53221	0.109043					-2.224	0.073
BB0866		putative ABC transporter permease protein	transporter activity	transport	1.88095	0.521011					-1.1534	0.193832					-1.00995	0.378669					NA	NA					-1.60081	0.112385
BB0867		putative extracellular solute-binding protein	transporter activity	transport	1.05095	0.118315					1.04425	0.189815					1.3704	0.541562					1.69366	2.11778					-1.06163	0.381542
BB0868	mmsA	putative methylmalonate-semialdehydedehydrogenase [acylating]	methylmalonate-semialdehyde dehydrogenase (acylating) activity	metabolism	1.17682	0.283359					-1.55144	0.190871					-1.26072	0.347512					-1.08811	0.115754					-1.73921	0.100639
BB0869		omega-amino acid--pyruvate aminotransferase	beta-alanine-pyruvate transaminase activity		-1.13278	0.103332					1.15592	0.225525					-1.37862	0.360339					1.05337	0.527924					-1.31225	0.068573
BB0870		probable GntR-family transcriptional regulator	transcription factor activity	Global Regulatory Functions	1.03796	0.226061					-1.20532	0.220314					-1.39218	0.46469					-1.31325	0.955301					-1.63043	0.358503
BB0871	folA, tmrA	dihydrofolate reductase	dihydrofolate reductase activity	glycine biosynthesis	1.03563	0.166019					1.02971	0.190423					-1.36349	0.296836					-1.40318	0.5688					-2.36039	0.13824
BB0872		putative thymidylate synthase	thymidylate synthase activity	dTMP biosynthesis	-1.02737	0.157292					1.03685	0.155986					-1.47731	0.328428					-1.63265	0.536891					-1.82858	0.184551
BB0873		conserved hypothetical protein	response to stress	Folding and Ushering	-1.05	0.204639					1.25169	0.197679					-1.41024	0.34877					-2.07549	0.414877					-1.83179	0.109952
BB0874		conserved hypothetical protein		Conserved in organism other than E. coli	-1.21999	0.199677					-1.12322	0.121623					-1.64763	0.282204					-1.61006	0.46306					-1.76823	0.423555
BB0875		probable glycosyltransferase	transferase activity	lipid metabolism	-1.08041	0.189504					-1.08492	0.121604					-1.54596	0.337316					-1.77227	0.390933					-1.80155	0.433135
BB0876	wbpO	polysaccharide biosynthesis protein		Cell envelope	-1.04744	0.226668					1.03214	0.171967					-1.14093	0.276333					-2.05368	0.0636396					-1.38337	NA
BB0877		UDP-N-acetylglucosamine C4 epimerase	catalytic activity	nucleotide-sugar metabolism	1.01532	0.150001					-1.12493	0.199423					-1.79905	0.252849					-2.91217	0.0297377	negative	-1.26722	0	0	-4.77006	0.0940452	negative	-1.76003	0	0
BB0878		putative membrane protein	pathogenesis	Cell envelope	1.12221	0.212726					1.05534	0.219694					1.02332	0.285404					-1.26215	0.306611					1.07241	0.941866
BB0879		putative glycosyltranferase		biosynthesis	-1.19451	0.149991					-1.08714	0.359134					1.25879	0.545848					-2.29681	0.176787					-2.24448	NA
BB0880		putative asparagine synthase	asparagine synthase (glutamine-hydrolyzing) activity	asparagine biosynthesis	-1.32847	0.102765					-1.14834	0.266274					1.04443	0.0883643					-2.16759	0.164049					-2.2019	0.0417193
BB0881		putative glycosyltransferase	transferase activity	biosynthesis	-1.1519	0.168635					1.20769	0.201137					1.19793	0.251023					-1.44582	NA					-2.52329	0.159024	negative	-0.915316	0.0427547	0
BB0882		putative glycosyltransferase	transferase activity	biosynthesis	-1.23784	0.11914					-1.22257	0.233436					NA	NA					NA	NA					-2.19595	0.0468935
BB0883		putative glycosyltransferase	transferase activity	biosynthesis	-1.10145	0.20797					-1.35578	0.0530848					1.16491	0.121622					-3.53424	NA					3.99385	4.89671	positive	1.45176	0	0
BB0884	pgi	glucose-6-phosphate isomerase	glucose-6-phosphate isomerase activity	metabolism	-1.05609	0.132169					-1.03517	0.177091					1.07359	0.222077					-1.85962	0.572049					-2.44075	0.126895	negative	-0.900963	0.0427547	0
BB0885	pgm	phosphoglucomutase	phosphomannomutase activity	carbohydrate metabolism	-1.33141	0.174727					-1.01425	0.157485					-1.74541	0.277769					-3.1515	0.1659	negative	-1.18838	0	0	-1.11658	0.747331
BB0886		hypothetical protein		Unknown proteins, no known homologs	-1.42694	0.212167					-1.22037	0.226053					-1.78743	0.298931					-2.32512	0.385465					-3.29689	0.176888	negative	-1.18837	0	0
BB0887		putative oxidoreductase		electron transport	-1.38101	0.223165					-1.15209	0.240225					-1.38012	0.263486					-6.10603	NA					-2.03125	NA
BB0888		putative two-component system responseregulator	two-component response regulator activity	Global Regulatory Functions	-1.47423	0.189518					-1.01008	0.231689					1.01413	0.00707107					-2.06297	NA					1.70503	NA
BB0889		putative two-component system sensor protein	two-component sensor molecule activity	signal transduction	-1.12535	0.209177					-1.09739	0.174412					1.32408	0.523681					-2.69773	NA					-3.02419	NA
BB0890		putative sulfatase	sulfuric ester hydrolase activity	metabolism	2.03047	0.184109	positive	1.48498	0	2.15228	1.36509	0.269321					-1.0123	0.33357					-1.11312	0.647135					-4.6875	NA
BB0891	fahA, fah	fumarylacetoacetase	aromatic amino acid family metabolism	metabolism	-2.24021	0.121659	negative	-1.53248	0	1.89358	1.14729	0.255241					-1.3547	0.242107					-2.0151	0.462725					-9.75	NA
BB0892	hmgA	homogentisate 1,2-dioxygenase	homogentisate 1,2-dioxygenase activity	phenylalanine catabolism	-3.65551	0.1707	negative	-1.96745	0	0	-1.26885	0.243648					1.00016	0.116856					-1.02492	0.952599					-1.38337	0.597718
BB0893		putative LysR-family transcriptional regulator	transcription factor activity	Global Regulatory Functions	-1.45833	0.133884					-1.66614	0.0557267					1.91886	NA					NA	NA					-1.83271	NA
BB0894		conserved hypothetical protein		Conserved in organism other than E. coli	1.12687	0.100803					1.11254	0.255064					-1.15566	0.263219					-1.60064	0.31502					-1.41263	0.623416
BB0895		putative oxygenase	monooxygenase activity	electron transport	1.20446	0.119025					1.01726	0.131885					-1.23089	0.222387					-1.28972	0.496465					-1.36746	0.661834
BB0896		putative cyclase			1.11722	0.120488					1.02002	0.0888123					-1.11257	0.121769					-1.19716	0.551405					-1.37208	0.721395
BB0897	mutM, fpg	formamidopyrimidine-DNA glycosylase	zinc ion binding	carbohydrate metabolism	1.12038	0.168203					-1.01578	0.0732548					-1.27604	0.0949388					-1.30293	0.36261					-1.28968	0.614021
BB0898		conserved hypothetical protein		Conserved in organism other than E. coli	1.08308	0.104511					1.01109	0.157322					-1.14393	0.161621					-1.28037	0.322554					-1.16348	0.624626
BB0899		putative outer membrane lipoprotein	chaperone activity	intracellular protein transport	1.15102	0.0864116					1.09257	0.0868019					-1.10973	0.175781					-1.23471	0.325836					-1.10169	0.572083
BB0900	ispE, ipk	4-diphosphocytidyl-2-C-methyl-D-erythritolkinase	ATP binding	terpenoid biosynthesis	1.26607	0.175888					1.20264	0.166218					-1.02578	0.229025					-1.24115	0.323016					-1.04974	0.373062
BB0901	prsA, prs	ribose-phosphate pyrophosphokinase	magnesium ion binding	nucleoside metabolism	1.62837	0.264772					1.3344	0.101556					-1.10651	0.401759					-1.21984	0.266472					1.02831	0.274559
BB0902	rplY	50S ribosomal protein L25	structural constituent of ribosome	translation	1.33367	0.291642					1.78812	0.600308					-1.49435	0.0648938					-1.40246	0.196957					-1.1012	0.218163
BB0903	pth	peptidyl-tRNA hydrolase	aminoacyl-tRNA hydrolase activity	translation	1.29254	0.180638					2.044	0.615486	positive	3.90762	0	0	1.22684	0.190484					1.20076	0.900275					-1.31189	NA
BB0904		putative membrane protein		Cell envelope	1.05644	0.241348					1.46025	0.243796					1.82704	0.40613					-1.66596	0.10686					-1.38219	0.102373
BB0905		conserved hypothetical protein	GTP binding	Conserved in organism other than E. coli	1.04629	0.491267					2.17651	0.735225	positive	4.17364	0	0	1.18348	0.206077					-1.08437	0.306862					-1.51964	0.018735
BB0906		putative integrase	DNA binding	DNA recombination	1.11738	0.399057					1.12018	0.149533					-1.02233	0.00919239					-2.31822	NA					-1.39925	0.0848528
BB0907		conserved hypothetical protein		regulation of cell cycle	1.40599	0.568493					-1.17767	0.142941					-1.35651	NA					NA	NA					1.14174	0.434871
BB0908		putative helicase	DNA binding		1.28372	0.295216					1.0242	0.172265					1.55026	0.422746					-1.21686	0.173948					1.25744	0.119501
BB0909		conserved hypothetical protein		Conserved in organism other than E. coli	1.14252	0.146534					-1.18231	0.177284					-1.11994	0.086267					NA	NA					-2.45716	NA
BB0910		putative ATPase	ATP binding		1.12388	0.213739					-1.02553	0.162382					1.39356	0.62705					1.00548	0.52821					-1.66952	NA
BB0911		putative serine protease	subtilase activity	Folding and Ushering	1.04555	0.166833					1.25786	0.35286					1.83607	0.939393					-1.48025	NA					2.90585	1.05005	positive	1.63889	0	0
BB0912		type III restriction-modification systemmethyltransferase	DNA binding	DNA methylation	-1.0683	0.116133					1.0604	0.120453					1.3841	0.760871					-1.09904	0.0770746					2.04779	0.976358	positive	1.01206	0	0
BB0913		type III restriction enzyme	type III site-specific deoxyribonuclease activity	DNA restriction	1.12321	0.132263					1.25231	0.278034					-1.06835	0.116991					-2.12384	0.160253					1.22051	0.697914
BB0914		putative integrase		Laterally acquired elements	1.28854	0.292738					1.09429	0.18126					1.54657	0.773198					-1.38787	0.0695629					1.44862	0.654984
BB0915		conserved hypothetical protein		Conserved in organism other than E. coli	-1.04452	0.241169					-1.02774	0.240309					1.14915	0.127279					3.95175	NA					5.45641	NA
BB0916		autotransporter		transport	1.22128	0.444372					-1.98718	0.318444					2.52694	NA					-1.42623	NA					15.8597	NA
BB0917		putative regulatory protein	two-component response regulator activity	Global Regulatory Functions	-1.06557	0.351595					-1.21681	0.113256					NA	NA					1.1698	1.16103					1.83631	0.18534
BB0918		putative exported protein		Periplasmic/ Exported/ Lipoprotein	1.43307	0.19586					1.07712	0.235459					-1.43416	0.0754785					-1.30469	0.358475					-1.15004	0.12685
BB0919		putative TetR-family transcriptional regulator	transcription factor activity	Global Regulatory Functions	1.26174	0.166882					-1.07457	0.101932					1.02102	0.164387					-1.01016	0.176875					1.08533	0.294682
BB0920		putative membrane protein		Cell envelope	1.24892	0.206031					-1.08958	0.19029					1.19366	0.156976					1.04661	0.128669					1.03938	0.346892
BB0921		putative membrane protein	transporter activity	transport	1.18948	0.225944					-1.01008	0.155109					1.10151	0.14296					1.07695	0.159301					1.05723	0.219497
BB0922		GntR family transcriptional regulator	transcription factor activity	Global Regulatory Functions	1.04163	0.111917					1.01849	0.116795					1.06422	0.105276					1.04058	0.0205487					1.06462	0.135424
BB0923		putative acetolactate synthase large subunit	acetolactate synthase activity		1.21395	0.136275					1.05325	0.0607299					-1.16785	0.170063					1.06434	0.107949					1.11569	0.18074
BB0924		putative lipoprotein		Periplasmic/ Exported/ Lipoprotein	1.24575	0.146816					1.0991	0.0824516					1.08689	0.166572					1.10236	0.368731					1.23877	0.10884
BB0925		putative taurine dioxygenase	oxidoreductase activity, acting on single donors with incorporation of molecular oxygen, incorporation of two atoms of oxygen	electron transport	1.19197	0.11051					1.08184	0.231777					1.03252	0.180667					1.06014	0.346461					1.14482	0.096199
BB0926	maeB	NADP-dependent malic enzyme	malate dehydrogenase (oxaloacetate-decarboxylating) (NADP+) activity	metabolism	1.25025	0.171951					1.12203	0.35121					1.09806	0.279632					-1.03207	0.292469					1.18933	0.202864
BB0927		LysR family regulatory protein	transcription factor activity	Global Regulatory Functions	1.06876	0.259913					1.13581	0.3318					-1.1033	0.183308					-1.04269	0.225621					1.04841	0.0297139
BB0928		binding-protein-dependent transport systemsinner membrane component	transporter activity	transport	1.00833	0.327413					1.00025	0.19434					-1.16978	0.212293					-1.1819	0.306727					-1.25969	0.104354
BB0929		binding-protein-dependent transport systemsinner membrane component	transporter activity	transport	1.2018	0.163007					-1.03392	0.193088					2.1273	0.999262	positive	2.83475	0	12.3984	3.12655	2.46048	positive	1.65051	0	0	3.60451	3.48284	positive	1.15533	0	0
BB0930		ABC transporter ATP-binding protein	ATP-binding cassette (ABC) transporter activity	transport	1.11638	0.139127					-1.08318	0.146156					5.0492	1.97983	positive	2.91819	0	11.7015	-1.52523	0.20402					-1.73611	0.141067
BB0931		bacterial extracellular solute-binding protein	transporter activity	transport	-1.01686	0.275076					-1.53191	0.209552					1.52513	1.01038					NA	NA					1.30051	NA
BB0932		conserved hypothetical protein		Conserved in organism other than E. coli	1.34865	0.286696					-1.23335	0.162838					-1.16628	0.0113137					NA	NA					1.28465	0.737841
BB0933		LysR family regulatory protein	transcription factor activity	Global Regulatory Functions	-1.17603	0.0628631					-1.05997	0.218239					1.65177	0.920144					-1.24115	0.51442					1.58414	0.0545924
BB0934		putative exported protein		Periplasmic/ Exported/ Lipoprotein	1.2659	0.0795422					-1.01858	0.178417					1.80828	0.777092					-1.27668	0.650189					1.30769	0.1234
BB0935		conserved hypothetical protein		Conserved in organism other than E. coli	-1.14969	0.166486					-1.18524	0.15871					1.61219	0.350171					1.41674	0.330351					-1.05978	0.0331512
BB0936		putative ArsR family transcriptional regulator	transcription factor activity	Global Regulatory Functions	1.67233	0.563087					1.03763	0.178952					1.20705	0.155378					-1.72587	0.159291					-2.1168	0.0438511
BB0937		putative exported protein		Periplasmic/ Exported/ Lipoprotein	1.42874	0.33549					1.01775	0.132314					1.14553	0.338359					-1.67463	0.144682					-1.85998	0.0349702
BB0938		hypothetical protein		Unknown proteins, no known homologs	1.59774	0.272724					1.18181	0.227966					-1.41024	0.164078					-2.97985	0.0183848	negative	-1.32853	0	0	-2.44606	0.0871718	negative	-0.919856	0.0427547	0
BB0939		putative transport protein			-1.01504	0.187043					-1.14964	0.239366					1.03187	0.0929552					-2.1884	0.0141421					-1.83824	NA
BB0940	fdx	ferredoxin	electron transporter activity	metabolism	1.08292	0.284775					1.28152	0.302165					1.01634	0.12716					-1.09566	0.0533135					-1.19642	0.136141
BB0941	coaD, kdtB	phosphopantetheine adenylyltransferase	pantetheine-phosphate adenylyltransferase activity	coenzyme A biosynthesis	-1.07002	0.290087					1.81844	0.426312					3.27447	1.36741	positive	4.37237	0	2.7105	1.18004	0.137973					-1.10997	0.124641
BB0942		conserved hypothetical protein	S-adenosylmethionine-dependent methyltransferase activity		-1.26123	0.0619118					-1.04428	0.325972					-1.11471	0.274049					1.34272	0.778525					-1.35769	0.237464
BB0943	ftsY	cell division protein	RNA binding	cytokinesis	1.13187	0.165025					1.02083	0.153936					-1.12783	0.106607					-1.15617	0.0336947					-1.49494	0.116874
BB0944		conserved hypothetical protein	adenylate cyclase activity	cAMP biosynthesis	1.24625	0.226086					1.00012	0.0982457					1.25558	0.261452					1.14129	0.207467					-1.5335	0.132899
BB0945		binding-protein-dependent transport systempermease protein	transporter activity	transport	1.16533	0.099456					-1.01743	0.136689					1.22388	0.15728					1.15153	0.158749					-1.24936	0.14451
BB0946		binding-protein-dependent transport systemsinner membrane component	transporter activity	transport	1.1004	0.137956					1.06545	0.0641605					1.11514	0.10125					1.21184	0.285631					-1.27651	0.0607474
BB0947		putative transport system ATP-binding protein	ATP-binding cassette (ABC) transporter activity	transport	1.09108	0.141853					1.09023	0.0821513					1.02595	0.119781					1.21916	0.421298					-1.27318	0.0807026
BB0948		putative exported protein		Periplasmic/ Exported/ Lipoprotein	1.19181	0.0957476					1.26907	0.265677					1.17263	0.151384					1.1667	0.444934					-1.1844	0.18047
BB0949		putative transcriptional regulator	DNA binding	regulation of transcription, DNA-dependent	1.15967	0.166848					1.02564	0.154536					-1.2304	0.111058					1.14239	0.493147					-1.22303	0.196385
BB0950		haloacid dehalogenase-like hydrolase	hydrolase activity	metabolism	1.23543	0.112242					1.10539	0.226141					-1.21275	0.136648					1.03656	0.434535					-1.18039	0.199747
BB0951	ribB	putative 3,4-dihydroxy-2-butanone 4-phosphatesynthase	vitamin B2 biosynthesis	metabolism	1.08208	0.141614					1.06274	0.23948					-1.28792	0.114895					-1.07824	0.31019					-1.19077	0.292354
BB0952	ribH	putative 6,7-dimethyl-8-ribityllumazinesynthase	vitamin B2 biosynthesis	metabolism	1.1362	0.129427					1.14643	0.273452					-1.33802	0.275238					-1.23332	0.313031					-1.60309	0.158028
BB0953	nusB, ssyB	N utilization substance protein B	RNA binding	transcription termination	1.14053	0.143183					1.25897	0.36037					-1.5088	0.223251					-1.02626	0.468654					-1.22457	0.386498
BB0954	thiL	putative thiamine-monophosphate kinase	thiamin-phosphate kinase activity	thiamin biosynthesis	1.08092	0.102161					-1.15801	0.305186					-1.77544	0.0781132					-1.36809	0.369308					-1.98898	0.132769
BB0955		putative phosphatidylglycerophosphatase	phosphatidylglycerophosphatase activity	lipid metabolism	1.17016	0.22144					-1.1534	0.19608					-1.38932	0.143497					-1.38471	0.0750794					-1.92917	0.173828
BB0956		conserved hypothetical protein		Conserved in organism other than E. coli	1.14336	0.197469					-1.21398	0.172085					-1.41614	0.155492					-1.2577	0.146925					-2.08809	0.169648
BB0957	pyrF	putative orotidine 5'-phosphate decarboxylase	orotidine-5'-phosphate decarboxylase activity	'de novo' pyrimidine base biosynthesis	1.14252	0.173841					1.19561	0.167925					-1.30868	0.181574					-1.02338	0.187699					-2.18708	0.0958762
BB0958	ndh	putative NADH dehydrogenase	NADH dehydrogenase activity	metabolism	1.15851	0.212055					1.22137	0.359978					-1.07848	0.19487					-1.15985	0.16045					-2.76517	0.104091	negative	-1.05636	0.0275418	0
BB0959	dgkA	putative diacylglycerol kinase	diacylglycerol kinase activity	phospholipid biosynthesis	1.52015	0.393926					1.15781	0.0916721					2.02727	0.606553	positive	3.61585	0	6.62041	-1.3907	0.209091					-2.70233	0.0535724	negative	-1.07355	0.0275418	0
BB0960	brkB	serum resistance protein	ribonuclease activity		1.58758	0.450673					1.04289	0.147642					1.18972	0.266704					-1.93185	0.181894					-3.06026	0.0300153	negative	-1.26661	0	0
BB0961	brkA	serum resistance protein (pseudogene)		Cell envelope	1.62937	0.527245					-1.00983	0.163005					1.94192	1.00473					-1.9909	0.264989					-2.94918	0.043653	negative	-1.19961	0	0
BB0962	cpn60, groEL, mopA, groL	60 kDa chaperonin	chaperone activity	protein refolding	-1.42322	0.180974					-1.54622	0.257251					-1.73645	0.0903652					-1.44812	0.515685					-2.10765	0.0395169
BB0963	cpn10, groES	10 kDa chaperonin	chaperone activity		-1.10567	0.151174					-1.30623	0.302871					-1.13139	0.166116					1.68379	1.55171					1.36472	0.849542
BB0964		hypothetical protein		Unknown proteins, no known homologs	-1.18649	0.259512					1.0233	0.281877					2.78778	1.49924	positive	2.34412	0.0198859	16.8147	-1.39566	NA					1.66728	NA
BB0965		conserved hypothetical protein	racemase and epimerase activity, acting on amino acids and derivatives	metabolism	-1.17373	0.258508					-1.72588	0.118046					1.69809	NA					-1.11471	NA					1.33333	NA
BB0966		hypothetical protein		Unknown proteins, no known homologs	-1.18019	0.539957					-1.159	0.199973					-1.30504	0.476753					NA	NA					-1.37401	NA
BB0967		putative dehydrogenase		metabolism	-1.01487	0.202748					-1.02205	0.28445					-1.08058	0.208469					-1.83755	0.339082					-3.35744	NA
BB0968		putative exported protein		Periplasmic/ Exported/ Lipoprotein	-1.48113	0.259938					-1.01837	0.109092					1.06997	0.118223					1.62359	2.13086					1.256	0.592477
BB0969		LysR-family transcriptional regulator	transcription factor activity	Global Regulatory Functions	-1.20627	0.313536					-1.15111	0.146528					1.0956	0.121349					1.47663	1.60879					2.24766	1.17224	positive	1.12171	0	0
BB0970		conserved hypothetical protein		Conserved in organism other than E. coli	-1.22935	0.403217					-1.16549	0.196013					1.12599	0.143543					1.08572	0.35921					2.21812	0.567131	positive	1.2945	0	0
BB0971		putative exported protein		Periplasmic/ Exported/ Lipoprotein	-1.50753	0.308331					-1.347	0.258316					1.13091	0.013435					NA	NA					4.65969	NA
BB0972		probable transcriptional regulator	DNA binding	Global Regulatory Functions	1.16533	0.106678					1.15863	0.292395					-1.27819	0.260113					-1.39105	0.326687					-1.48991	0.357677
BB0973		probable carboxymuconolactone decarboxylase	4-carboxymuconolactone decarboxylase activity	aromatic compound metabolism	1.09174	0.148014					1.08714	0.155907					-1.43146	0.293084					-1.80442	0.239704					-2.63799	0.238598	negative	-0.964747	0.0427547	0
BB0974		probable 6-phosphogluconate dehydrogenase	phosphogluconate dehydrogenase (decarboxylating) activity	pentose-phosphate shunt	-1.01196	0.157343					-1.02299	0.249662					1.06956	0.266276					-1.63021	0.233748					-2.95097	0.0905097	negative	-1.18862	0	0
BB0975		probable hydrolase	hydrolase activity	metabolism	-1.9343	0.239347					-2.32065	0.00848528					1.43988	NA					-1.11109	0.210718					1.16431	NA
BB0976		lactate permease family protwin	lactate transporter activity	lactate transport	-8.96953	0.0504361	negative	-3.44788	0	0	-2.57392	0.258249	negative	-2.99083	0	1.05356	-3.21097	0.0886769	negative	-6.82655	0	0	-1.64048	0.318438					-2.10129	0.0624019
BB0977		putative membrane protein		Cell envelope	-1.58931	0.374266					-1.27143	0.448613					-2.08137	0.111726	negative	-4.48398	0	1.57129	-1.30698	0.44725					-1.35116	0.0715821
BB0978	ggt	gamma-glutamyltranspeptidase precursor	gamma-glutamyltransferase activity		-1.52708	0.492759					-4.05853	0.154432	negative	-4.60843	0	0	-3.7748	0.17932	negative	-4.34814	0	2.04476	-2.90393	0.156463	negative	-1.0782	0	1.42223	-2.68152	0.10208	negative	-1.01599	0.0275418	0
BB0979		putative universal stress protein		Folding and Ushering	1.17982	0.802346					-2.61625	0.188521	negative	-3.52878	0	0	-3.88761	0.031496	negative	-11.509	0	0.301979	-4.27868	0.0682373	negative	-1.77056	0	0	-2.33925	0.104532
BB0980		putative GnaT-family acetyltransferase	N-acetyltransferase activity		1.13603	0.164241					-1.12446	0.14187					-2.03476	0.271795	negative	-2.93014	0	10.0245	-2.37457	0.216561					-2.24344	0.193686
BB0981		probable acyl-CoA dehydrogenase	acyl-CoA dehydrogenase activity	electron transport	-1.02422	0.163984					-1.30539	0.12926					-1.15588	0.191298					-4.97364	NA					-1.63957	0.13581
BB0982		conserved hypothetical protein		metabolism	1.07076	0.129005					1.06829	0.235025					-1.00442	0.434764					-1.8158	0.506927					-2.05292	0.0309246
BB0983		putative exported protein		Periplasmic/ Exported/ Lipoprotein	1.57459	0.536523					1.11738	0.293597					12.9081	3.78321	positive	13.5226	0	0.0593572	-3.28589	0.257804	negative	-1.18717	0	0	-3.51225	0.158521	negative	-1.26728	0	0
BB0984		probable LysR-family transcriptional regulator	transcription factor activity	Global Regulatory Functions	1.72794	0.791024					1.2162	0.279806					-1.53196	0.309618					-4.44435	0.111754	negative	-1.68551	0	0	-5.23631	0.104933	negative	-1.72224	0	0
BB0985		hypothetical protein		Unknown proteins, no known homologs	1.78238	0.778655					1.39751	0.190461					-1.8233	0.340472					-4.03466	0.0782602	negative	-1.64388	0	0	-7.0448	0.048775	negative	-2.25594	0	0.10417
BB0986		putative exported protein		Periplasmic/ Exported/ Lipoprotein	1.23094	0.131881					-1.35604	0.255075					1.03009	0.416323					-1.3247	0.0799031					-1.2043	NA
BB0987		putative membrane protein		Cell envelope	1.29187	0.242459					1.09479	0.177497					1.06281	0.335177					-1.84333	0.190321					-2.00617	0.0558614
BB0988		conserved hypothetical protein		Conserved in organism other than E. coli	-1.40294	0.147286					-1.10788	0.263627					2.13814	0.0572756					1.2038	0.475883					1.09374	0.104652
BB0989		putative exported protein		Periplasmic/ Exported/ Lipoprotein	-1.43307	0.186771					-1.3072	0.271439					2.3249	1.06349					1.03089	0.0763675					-1.37092	NA
BB0990		probable LysR-family transcriptional regulator	transcription factor activity	Global Regulatory Functions	-1.20096	0.114783					-1.32826	0.097879					-1.03012	0.384725					-1.31557	0.296078					1.05135	0.695115
BB0991		putative membrane protein		Cell envelope	1.10573	0.249151					-1.15422	0.137539					-1.1053	0.222881					-2.89165	NA					-1.00116	0.284556
BB0992		probable pyridine nucleotide-disulphideoxidoreductase	disulfide oxidoreductase activity	electron transport	-1.00958	0.127008					-1.3059	0.199202					1.14619	0.227618					-1.21578	NA					-1.32713	0.235992
BB0993		conserved hypothetical protein		Conserved in organism other than E. coli	-1.14728	0.305359					-1.27844	0.117718					2.03594	1.032	positive	2.51397	0	15.2313	NA	NA					1.1159	0.581242
BB0994		probable FAD dependent oxidoreductase	oxidoreductase activity	electron transport	-1.18813	0.150254					-1.16953	0.171724					1.02842	0.0629325					NA	NA					2.06564	0.7064	positive	1.20053	0	0
BB0995		putative dipeptidase	membrane dipeptidase activity	proteolysis and peptidolysis	-1.00351	0.146537					-1.04603	0.0756061					2.80913	1.46666	positive	2.94859	0	11.4522	-1.93049	0.225567					1.07569	0.80893
BB0996		probable ABC transporter ATP-binding protein	ATP-binding cassette (ABC) transporter activity	transport	-1.15522	0.277712					-1.25201	0.345879					1.54172	0.522226					1.75398	NA					3.57744	0.804688	positive	1.98481	0	0
BB0997		putative inner membrane component ofbinding-protein-dependent transport system	transporter activity	transport	-1.00117	0.151692					-1.15241	0.151415					1.58771	0.36889					NA	NA					5.69655	4.62091	positive	1.9479	0	0
BB0998		putative inner membrane component ofbinding-protein-dependent transport system	transporter activity	transport	-1.03267	0.0812519					-1.31949	0.237076					1.50788	0.588174					NA	NA					1.98277	1.32724
BB0999		putative extracellular solute-binding protein	transporter activity	transport	-1.22672	0.207523					-1.33937	0.14891					NA	NA					NA	NA					1.26441	NA
BB1000		probable LysR-family transcriptional regulator	transcription factor activity	Global Regulatory Functions	-1.54954	0.30417					-1.47055	0.232314					1.3088	0.290088					-1.81319	0.240479					-1.60151	0.0381051
BB1001		putative enoyl-CoA hydratase	catalytic activity	metabolism	-1.74796	0.337633					-1.29494	0.0614802					NA	NA					-1.24284	0.470263					-1.09428	0.0946339
BB1002		putative long-chain-fatty-acid-CoA ligase	ligase activity	metabolism	1.02922	0.234676					-1.41803	0.188999					NA	NA					NA	NA					1.27426	0.0622254
BB1003		putative exported protein		Periplasmic/ Exported/ Lipoprotein	-1.02101	0.0601939					-1.44591	0.195236					2.33624	1.11487	positive	2.47858	0.0198859	15.5573	-1.07676	0.154616					-1.05863	0.322756
BB1004		LysR-family transcriptioanl regulator	transcription factor activity	Global Regulatory Functions	-1.10145	0.0930736					-1.39276	0.12356					1.79632	0.120956					2.73247	2.70702	positive	1.54698	0	0	2.16615	1.07144	positive	1.13683	0	0
BB1005		probable ATP-binding component of ABCtransporter	ATP-binding cassette (ABC) transporter activity	transport	1.07952	0.205487					-1.4597	0.110372					-1.51556	0.0233345					NA	NA					1.73538	0.380423
BB1006		inner membrane component of ABC transporter	transporter activity	transport	-1.07116	0.256149					-1.5013	0.22241					1.37779	0.908194					NA	NA					3.09826	NA
BB1007		inner membrane component of ABC transporter	transporter activity	transport	-1.06868	0.140829					1.32208	0.381124					1.54616	0.547437					-1.8859	0.179275					-1.76759	0.200862
BB1008		substrate binding component of ABC transporter	transporter activity	transport	1.64552	0.511614					1.01233	0.124965					2.33988	1.84314					-2.59166	0.145973	negative	-0.977444	0.0362313	3.86297	-1.95548	0.134792
BB1009		hypothetical protein	hydrolase activity	nucleotide metabolism	1.68515	0.639723					1.10378	0.170311					-1.00165	0.0608112					-2.88251	0.129652	negative	-1.13423	0	0.419743	-2.28551	0.0287098
BB1010	phnA	phosphonoacetate hydrolase	hydrolase activity	nucleotide metabolism	1.01981	0.194927					-1.38137	0.303777					1.83075	0.910402					-1.34313	0.226319					-1.31472	NA
BB1011	phnR	LysR-family transcriptional regulator	transcription factor activity	Global Regulatory Functions	-1.19904	0.236028					-1.09754	0.116039					1.05207	0.113764					1.03857	0.143543					-1.30417	0.0643467
BB1012		putative ornithine cyclodeaminase	ornithine cyclodeaminase activity		-1.00381	0.217246					-1.11642	0.0908436					-1.03117	0.0254558					NA	NA					1.25538	NA
BB1013	aphA, aph	acetylpolyamine aminohydrolase	hydrolase activity		-1.39286	0.237482					-1.33525	0.356316					2.22635	0.785908	positive	3.76248	0	5.73202	-1.28548	0.200818					-1.19135	0.147078
BB1014	leuB	3-isopropylmalate dehydrogenase	3-isopropylmalate dehydrogenase activity	leucine biosynthesis	1.17308	0.12805					-1.70728	0.27964					NA	NA					1.73497	NA					1.09251	0.265165
BB1015	leuD	3-isopropylmalate dehydratase small subunit	3-isopropylmalate dehydratase activity	leucine biosynthesis	1.43606	0.221499					-1.29891	0.160928					2.85966	2.06703	positive	2.66518	0	13.8672	-1.90494	0.114948					-1.70137	0.0249867
BB1016	leuC	3-isopropylmalate dehydratase large subunit	3-isopropylmalate dehydratase activity	metabolism	1.6297	0.616808					-1.5155	0.222697					-1.01062	0.0494975					-1.50385	0.267993					1.81723	2.12661
BB1017		putative exported protein		Periplasmic/ Exported/ Lipoprotein	1.40027	0.31634					-1.34857	0.149889					12.8239	1.93352	positive	19.5577	0	0	-1.06274	NA					-2.24862	NA
BB1018		probable transmembrane permease ABC transporterprotein	transporter activity	transport	1.22294	0.143331					1.21657	0.432674					-1.09339	0.183111					-1.74402	0.383666					-1.82107	0.208866
BB1019		ATP-binding ABC transporter protein	ATP-binding cassette (ABC) transporter activity	transport	1.28139	0.318168					-1.16969	0.193797					2.30453	1.19857	positive	2.2786	0.0198859	17.4365	-1.57484	0.0487904					1.66892	1.99546
BB1020		LysR-family transcriptional regulator	transcription factor activity	Global Regulatory Functions	1.98751	0.266919					1.02391	0.151766					1.88559	0.673144					-1.00275	0.0183848					-1.67028	0.0505206
BB1021		putative membrane protein		Cell envelope	1.78805	0.381477					-1.04719	0.114856					1.89481	0.521998					-1.57893	0.247063					-1.51964	0.135179
BB1022		putative acetyltransferase	N-acetyltransferase activity		1.69947	0.228696					-1.25098	0.179695					NA	NA					-1.47865	NA					1.17415	NA
BB1023		putative exported protein		Periplasmic/ Exported/ Lipoprotein	1.31285	0.190571					1.2298	0.17854					1.59001	0.78306					-1.74458	0.0876812					-1.5595	0.0459619
BB1024		LysR-family transcriptional regulator	transcription factor activity	Global Regulatory Functions	-1.04217	0.24434					-1.71678	0.339447					1.75526	0.65398					1.79833	1.33776					1.81067	1.02948
BB1025		probable sulfatase	sulfuric ester hydrolase activity	metabolism	-1.90425	0.0788052					-1.14348	0.397798					-1.79032	0.288646					-1.21903	0.445209					-1.02761	0.193974
BB1026		putative exported protein		Periplasmic/ Exported/ Lipoprotein	1.10922	0.232087					-1.29933	0.128972					NA	NA					NA	NA					-1.34224	0.0803181
BB1027		LysR-family transcriptional regulator	transcription factor activity	Global Regulatory Functions	-1.17557	0.158245					-1.35268	0.0899346					1.26002	0.214253					-1.56404	0.0883883					1.35467	0.415159
BB1028		putative exported protein		Periplasmic/ Exported/ Lipoprotein	1.74725	0.172256					-1.21038	0.349848					NA	NA					NA	NA					4.81395	6.98381	positive	1.32306	0	0
BB1029		putative enoyl-CoA hydratase	isomerase activity	metabolism	1.32592	0.392742					-4.04034	0.0551543					NA	NA					NA	NA					3.30092	NA
BB1030		putative exported protein		Periplasmic/ Exported/ Lipoprotein	1.17216	0.311771					-1.53481	0.115437					NA	NA					11.4575	NA					1.5319	NA
BB1031		3-hydroxyisobutyrate dehydrogenase	3-hydroxyisobutyrate dehydrogenase activity		1.12155	0.376385					-1.424	0.324923					-1.30588	0.00565685					1.08207	NA					1.96841	NA
BB1032		hypothetical protein		Unknown proteins, no known homologs	1.18548	0.37198					-1.47127	0.22158					-1.01772	0.118794					NA	NA					-1.25644	NA
BB1033		putative 2,4-dihydroxyhept-2-ene-1,7-dioic acidaldolase	aldolase activity	metabolism	1.28472	0.289842					1.01307	0.155505					-1.16228	0.101823					-1.56942	0.230369					1.10072	0.552437
BB1034		conserved hypothetical protein		Conserved in organism other than E. coli	1.43923	0.119671					-1.1758	0.176475					-1.11747	0.137179					NA	NA					1.06749	NA
BB1035		putative ribulose bisphosphatecarboxylaseoxygenase,large subunit	ribulose-bisphosphate carboxylase activity	carbon utilization by fixation of carbon dioxide	1.10806	0.189759					1.02379	0.152489					2.27579	1.39434					-1.05313	0.156908					-1.22796	0.12472
BB1036		LysR-family transcriptional regulator	transcription factor activity	Global Regulatory Functions	1.38145	0.299264					1.00333	0.0813353					1.15383	0.240127					-1.46965	0.428234					-1.05886	0.11304
BB1037		LysR-family transcriptional regulator	transcription factor activity	regulation of transcription, DNA-dependent	1.06926	0.420987					1.03377	0.227587					1.08706	0.181019					-1.52141	NA					-1.16888	0.435068
BB1038		probable enoyl-CoA hydratase	enoyl-CoA hydratase activity	metabolism	1.02398	0.293174					-1.38479	0.245021					1.11367	0.168369					-1.56852	NA					2.07289	2.65684
BB1039		putative exported protein		Periplasmic/ Exported/ Lipoprotein	1.16467	0.402311					-1.33387	0.237506					1.22286	0.423812					-1.35689	NA					-1.24046	0.128878
BB1040		conserved hypothetical protein		metabolism	-1.02282	0.399786					-1.40097	0.202181					1.06373	0.256831					-1.20321	0.0584145					-1.28222	0.0544885
BB1041		LysR-family transcriptional regulator	transcription factor activity	Global Regulatory Functions	1.70496	0.29135					-1.28673	0.214539					1.8818	0.746207					-1.60628	0.0360624					-1.54729	0.141931
BB1042		extracellular solute-binding protein			1.06427	0.505078					-1.29133	0.262614					-1.05365	0.0579828					-1.38576	NA					1.73621	1.22959
BB1043		ATP-binding component of ABC transporter	ATP-binding cassette (ABC) transporter activity	transport	1.13353	0.216072					-1.25008	0.187978					3.14373	1.67175	positive	2.75006	0	13.1235	-1.20136	0.0459619					-1.26078	0.100401
BB1044		inner membrane component of ABC transporter	transporter activity	transport	1.95804	0.409443					-1.42634	0.0981195					2.38666	0.471484	positive	2.14917	0.0322202	18.6777	-1.3907	0.132229					1.11809	0.293231
BB1045	aatB	aspartate aminotransferase	aspartate transaminase activity	biosynthesis	1.12471	0.316793					-1.48808	0.111731					1.70204	0.267508					-1.41589	0.0325269					-1.32761	0.190292
BB1046	pepM	phosphoenolpyruvate phosphomutase	phosphoenolpyruvate mutase activity		1.12421	0.33592					-1.61872	0.232106					2.1066	0.372645					-1.76256	0.00989949					-1.53109	0.170789
BB1047		putative exported protein		Periplasmic/ Exported/ Lipoprotein	1.03213	0.12342					-1.65369	0.318231					2.67305	0.880591	positive	2.24024	0.0322202	17.8029	1.03576	0.627436					1.04554	0.228312
BB1048		putative gluconolactonase	gluconolactonase activity		1.00533	0.170356					-1.45582	0.251614					3.62484	0.87599	positive	2.71165	0	13.4581	-1.11592	0.386328					-1.20133	0.189065
BB1049		putative aldolase	aldolase activity		-1.05239	0.12101					1.07947	0.316841					NA	NA					-1.43571	0.109829					-2.02618	0.0383536
BB1050		putative dehydrogenase	oxidoreductase activity, acting on the CH-OH group of donors, NAD or NADP as acceptor	L-serine biosynthesis	1.04978	0.355536					-1.23825	0.401206					1.33049	NA					-1.35086	0.470226					-1.01183	0.00636396
BB1053		putative dioxygenase	taurine dioxygenase activity	electron transport	1.05145	0.415016					-1.43007	0.175757					7.60274	0.598157	positive	5.79722	0	0	-1.01767	0.378291					1.02215	0.151823
BB1054		LysR-family transcriptional regulator	transcription factor activity	Global Regulatory Functions	1.16916	0.378507					-1.79491	0.343974					2.66565	0.760462	positive	2.36225	0.0198859	16.6436	-1.08523	0.631178					-1.38757	0.171506
BB1055	metY	O-acetylhomoserine sulfhydrylase	amino acid metabolism	metabolism	1.0716	0.231581					1.52915	0.428948					3.29944	2.36386	positive	2.07916	0.0322202	19.354	1.26071	0.536456					-2.19068	0.0769697
BB1056		conserved hypothetical protein	catalytic activity	aromatic compound metabolism	1.2351	0.276297					-1.0668	0.181106					1.13456	0.19657					-1.41883	0.0848528					-1.42045	0.30609
BB1057		conserved hypothetical protein		Conserved in organism other than E. coli	-1.01043	0.480862					-1.18959	0.151373					1.22651	0.497925					-1.29155	0.223446					-1.21349	0.0412351
BB1058		GntR-family transcriptional regulator	transcription factor activity	Global Regulatory Functions	1.33666	0.139597					-1.0931	0.100321					-1.21251	0.0827126					-1.10525	0.0531194					-1.53592	0.117523
BB1059		conserved hypothetical protein		metabolism	1.43107	0.259618					-1.50911	0.267189					-1.28634	0.137827					1.12045	0.106773					2.49456	4.16974
BB1060		probable extracellular solute-binding protein		transport	1.02897	0.186442					-1.10858	0.130596					1.38321	0.475235					-1.15034	0.0933381					1.00759	0.67121
BB1061		putative integral membrane transport protein			1.03164	0.196855					-1.34738	0.356233					-1.14846	0.0844768					-1.40426	NA					-1.12812	0.257989
BB1062		putative membrane protein		Cell envelope	-1.05258	0.184795					-1.26292	0.35248					-1.26281	0.00777817					1.0014	0.795432					1.05381	0.284138
BB1063		conserved hypothetical protein		Conserved in organism other than E. coli	1.1009	0.140819					-4.10577	0.14425					NA	NA					1.00165	NA					2.42462	NA
BB1064		putative hydrolase	hydrolase activity		-1.05331	0.203667					-1.15995	0.165221					1.3157	0.0673449					-2.00256	NA					1.1799	0.470933
BB1065		putative NAD dependent epimerase	oxidoreductase activity	nucleotide-sugar metabolism	-1.26549	0.307076					-1.36277	0.294197					1.18019	0.0417193					1.44398	NA					1.40431	0.457498
BB1066		putative membrane protein		Cell envelope	-1.13342	0.379971					-1.11366	0.169548					1.05946	0.0890955					NA	NA					1.71624	1.157
BB1067		putative exported protein		Periplasmic/ Exported/ Lipoprotein	-1.52747	0.193182					-1.25252	0.320598					-1.05365	0.236797					-2.69773	0.0155563	negative	-1.16292	0	0	-1.35417	NA
BB1068		probable aldehyde dehydrogenase	oxidoreductase activity	metabolism	-1.22784	0.497653					-1.23598	0.252934					1.57273	0.485752					1.1603	NA					1.10031	NA
BB1069		putative dehydrogenase	oxidoreductase activity, acting on CH-OH group of donors	metabolism	-1.68803	0.241856					-1.23433	0.314359					1.47881	1.05015					-1.00792	NA					12.2388	NA
BB1070		conserved hypothetical protein		Conserved in organism other than E. coli	-1.61887	0.30251					-1.16486	0.307668					1.70844	0.487381					-1.44966	0.526795					-1.7792	NA
BB1071		putative permease component of ABC transporter	transporter activity	transport	-1.25806	0.21607					NA	NA					1.59535	0.681773					1.03747	NA					4.27733	NA
BB1072		ATP-binding component of ABC transporter	ATP-binding cassette (ABC) transporter activity	transport	1.2709	0.12103					1.22372	0.482759					NA	NA					-1.00595	0.423766					2.56656	NA
BB1073		putative substrate binding component of ABCtransporter		transport	1.0979	0.250066					1.20679	0.203186					1.159	NA					-1.2311	0.287085					-1.01057	NA
BB1074		GntR-family transcriptional regulator	transcription factor activity	Global Regulatory Functions	1.35514	0.176286					1.12782	0.254188					1.12089	0.532784					-1.63119	0.062303					1.09703	0.897899
BB1075		putative carboxymuconolactone decarboxylase	4-carboxymuconolactone decarboxylase activity	metabolism	-1.29775	0.221423					1.0493	0.271625					NA	NA					1.45299	0.0397157					1.50297	0.11245
BB1076		conserved hypothetical protein	aminocarboxymuconate-semialdehyde decarboxylase activity	metabolism	1.16558	0.066515					-1.24815	0.126807					-1.50432	0.17607					-3.64733	NA					-1.05489	0.445118
BB1077		conserved hypothetical protein	aminocarboxymuconate-semialdehyde decarboxylase activity	metabolism	-1.30952	0.348332					-1.7208	0.0342685					-1.09221	NA					1.12265	0.953887					6.39221	5.7014	positive	2.25247	0	0.107383
BB1078		putative exported protein		Periplasmic/ Exported/ Lipoprotein	-1.29328	0.233955					1.03094	0.111016					1.17822	0.0601041					NA	NA					4.58503	NA
BB1079		putative hydrolase	hydrolase activity		1.27233	0.695938					1.03678	0.189025					1.69711	NA					NA	NA					1.45559	0.273098
BB1080		putative isochorismatase	catalytic activity	metabolism	-1.47713	0.213524					-1.27747	0.138722					1.49606	0.693243					-2.84948	NA					1.35959	0.626497
BB1081		LysR-family transcriptional regulator	transcription factor activity	Global Regulatory Functions	-1.56447	0.273517					-1.17457	0.300746					-1.05584	0.0282843					NA	NA					4.19692	NA
BB1082		putative acetyltransferase	N-acetyltransferase activity		-1.14161	0.22402					-1.19379	0.237233					-1.16695	0.0176777					-1.31011	NA					2.20144	NA
BB1083		conserved hypothetical protein		metabolism	1.12005	0.18718					1.06027	0.196966					1.22676	0.46099					-2.27201	0.228007					-1.93452	NA
BB1084		TetR-family transcriptional regulator	transcription factor activity	Global Regulatory Functions	1.41642	0.0879737					1.03611	0.117534					1.15388	0.334047					-1.26702	0.0657609					4.27405	4.33598	positive	1.7043	0	0
BB1085		putative exported protein		Periplasmic/ Exported/ Lipoprotein	1.002	0.272656					1.05029	0.175578					1.23144	0.556027					-1.23629	0.45987					1.24144	0.495259
BB1086		putative thiolase	catalytic activity	fatty acid biosynthesis	-1.3323	0.181222					-1.20242	0.216962					-1.07886	0.00777817					NA	NA					2.48123	0.868327	positive	1.43758	0	0
BB1087		putative enoyl-CoA hydratase	isomerase activity	metabolism	-1.50753	0.0355106					-2.59533	0.208166	negative	-2.26202	0	7.74071	NA	NA					-3.33869	0.0291433	negative	-1.4891	0	0	-1.11607	0.00141421
BB1088		putative short chain dehydrogenase	oxidoreductase activity	metabolism	-1.14596	0.210532					-1.17138	0.215463					1.29402	0.132936					NA	NA					3.66769	NA
BB1089		putative enoyl-CoA hydratase	isomerase activity	metabolism	-1.0223	0.11013					-1.14348	0.138596					1.21337	0.306119					-2.19366	0.0657609					-1.86448	0.0272274
BB1090		conserved hypothetical protein		metabolism	-1.0016	0.139568					-1.21216	0.172973					1.04862	0.0240416					-1.55367	0.180001					1.8612	1.87869
BB1091		LysR-FAMILY transcriptional regulator	transcription factor activity	Global Regulatory Functions	1.05794	0.198292					-1.1092	0.0979808					6.74507	1.55575	positive	4.57817	0	1.92131	-2.68845	0.0551264	negative	-1.0944	0	1.10803	-3.83255	NA
BB1092		putative exported protein		Periplasmic/ Exported/ Lipoprotein	-1.04416	0.0810029					-1.23448	0.205001					1.8548	0.600965					NA	NA					2.01313	0.296278	positive	1.2348	0	0
BB1093		putative membrane protein		Cell envelope	1.21895	0.0551413					-1.05721	0.126272					1.05848	0.18123					-1.70915	0.194659					-1.51304	0.163342
BB1094		conserved hypothetical protein	catalytic activity	Conserved in organism other than E. coli	1.3285	0.267843					1.06003	0.0883085					2.41048	1.07148	positive	2.92901	0	11.6125	-1.60158	0.2147					-3.83255	0.0905097	negative	-1.51182	0	0
BB1095		putative exported protein		Periplasmic/ Exported/ Lipoprotein	1.20396	0.128247					-1.08637	0.160628					3.16196	2.17785	positive	2.33003	0.0198859	16.948	-1.1935	0.216375					1.00554	1.06561
BB1096		LysR-family transcriptional regulator	transcription factor activity	Global Regulatory Functions	1.04645	0.117791					-1.1139	0.148796					-1.03643	NA					-1.49155	NA					-1.07854	0.323855
BB1097		conserved hypothetical protein		metabolism	-1.08002	0.220685					-1.07886	0.0968642					1.61383	0.578176					-1.16503	0.0353553					3.50154	3.08369	positive	1.57879	0	0
BB1098		probable acyl-CoA dehydrogenase	acyl-CoA dehydrogenase activity	electron transport	1.41825	0.593926					1.04848	0.266554					1.94842	NA					-1.0942	0.127279					2.52369	0.219457	positive	1.54433	0	0
BB1099		putative exported protein		Periplasmic/ Exported/ Lipoprotein	1.24326	0.343062					1.05132	0.227281					NA	NA					NA	NA					1.45682	0.446184
BB1100	mgtA	Mg(2+) transport ATPase	ATP binding	metabolism	1.09158	0.160173					1.1306	0.307728					1.01018	0.0410122					-2.13378	0.0169706					1.28492	NA
BB1101		two component sensor kinase	two-component sensor molecule activity	Global Regulatory Functions	1.09973	0.0671012					-1.0635	0.13403					-1.1033	0.302616					-2.37663	0.249609					-1.3587	0.496389
BB1102		two component response regulator	two-component response regulator activity	Global Regulatory Functions	1.17949	0.118463					-1.72324	0.129565					1.02497	NA					-2.0248	0.033234					-1.40409	NA
BB1103		putative exported protein		Periplasmic/ Exported/ Lipoprotein	1.07026	0.313348					-1.33109	0.072849					4.88223	1.84033	positive	6.28991	0	0	-1.88007	0.262183					1.34523	1.49553
BB1104		[2Fe-2S] protein	oxidoreductase activity	electron transport	-1.16667	0.188685					-1.13771	0.136375					10.2048	1.24864	positive	19.8531	0	0	-1.08724	0.104652					2.27159	2.08102	positive	1.06928	0	0
BB1105		conserved hypothetical protein		Conserved in organism other than E. coli	1.662	0.355432					-1.21488	0.113036					-1.16294	0.173796					-2.63536	NA					-1.18671	0.248426
BB1106		ferredoxin	electron transporter activity	metabolism	1.06853	0.251462					-1.33944	0.150534					-1.2374	0.00989949					-1.59784	NA					1.29108	0.361332
BB1107		ferredoxin reductase	disulfide oxidoreductase activity	metabolism	1.18581	0.0990353					-1.36468	0.238284					1.50493	0.521819					-1.19899	0.227592					-1.35618	0.140998
BB1108	dapA	putative dihydrodipicolinate synthase	dihydrodipicolinate synthase activity		1.57293	0.231388					-1.22813	0.161544					1.5547	0.652506					-1.79888	0.0867256					-1.47817	0.344361
BB1109	lldD, lctD	FMN-dependent dehydrogenase	L-lactate dehydrogenase (cytochrome) activity	electron transport	1.84782	0.576022					-1.05569	0.114328					-1.21699	0.0576621					-2.19807	0.187242					-1.2744	0.4049
BB1110		conserved hypothetical protein		Conserved in organism other than E. coli	1.05544	0.526667					1.11574	0.216178					1.34658	0.79507					-1.44889	0.207716					-1.33586	0.192386
BB1111		IclR-family transcriptional regulator	DNA binding	regulation of transcription, DNA-dependent	1.04462	0.490899					1.27092	0.253176					-1.08376	0.150105					-1.4959	0.0102632					-1.02308	0.301429
BB1112		LysR-family transcriptional regulator	transcription factor activity	Global Regulatory Functions	1.06577	0.11412					-1.21652	0.160749					-1.01113	0.321843					-1.75465	0.0784889					-1.36938	0.0194679
BB1113		probable short chain dehydrogenase	oxidoreductase activity	metabolism	1.38328	0.292922					-1.25452	0.149491					-1.09339	0.151025					-1.89965	NA					-1.12952	0.179008
BB1114		putative exported protein		Periplasmic/ Exported/ Lipoprotein	1.39585	0.160255					-1.26792	0.25894					1.14422	0.0777817					-1.01691	0.0537401					-1.25257	NA
BB1115		hypothetical protein		Unknown proteins, no known homologs	1.11968	0.24757					-1.34179	0.152392					-1.14846	0.0685894					3.40998	NA					1.29969	NA
BB1116		nitrilase	nitrilase activity	nitrogen metabolism	-1.03143	0.187656					-1.44757	0.258856					2.71666	1.54983	positive	2.28951	0.0198859	17.3327	-1.64393	NA					-1.76375	NA
BB1117		conserved hypothetical protein		Conserved in organism other than E. coli	1.19261	0.25784					-1.01299	0.0429266					-1.1029	0.0381838					-1.05293	NA					1.08966	0.231694
BB1118		putative exported protein		Periplasmic/ Exported/ Lipoprotein	1.17183	0.341593					-3.58348	0.0183848					4.62861	0.580485	positive	2.46376	0.0198859	15.6945	1.03784	0.10253					1.00595	NA
BB1119		LysR-family transcriptional regulator	transcription factor activity	regulation of transcription, DNA-dependent	1.90593	0.996898					1.08714	0.337805					1.83582	0.214456					-1.44354	0.187383					-1.79228	NA
BB1120		two-component system response regulator	two-component response regulator activity	Global Regulatory Functions	1.07576	0.0820425					-1.44849	0.167339					3.2863	2.18534	positive	2.17062	0.0322202	18.4711	-1.42623	0.128429					1.36923	1.84294
BB1121		putative exported protein		Periplasmic/ Exported/ Lipoprotein	1.1327	0.17258					1.10088	0.174777					1.22865	0.292616					1.64668	0.445869					1.35412	0.0926625
BB1122		two-component system sensor kinase	signal transducer activity	Global Regulatory Functions	1.79304	0.455781					1.0106	0.0931411					1.09938	0.162564					-1.47865	0.155563					1.04643	0.144808
BB1123		putative enoyl-CoA hydratase	catalytic activity	metabolism	-1.01453	0.325926					-1.0147	0.207326					1.04024	0.109602					-1.46231	0.521289					-1.50882	0.151037
BB1124		putative enoyl-CoA hydratase	isomerase activity	metabolism	1.09873	0.402603					-1.34887	0.0999648					3.22746	2.48915	positive	2.50099	0	15.3506	1.1274	NA					1.10414	0.729025
BB1125		putative long-chain-fatty-acid-CoA ligase	ligase activity	metabolism	1.38928	0.456617					-2.33669	0.142717					NA	NA					NA	NA					1.05518	0.883883
BB1126		probable acyl-CoA dehydrogenase	acyl-CoA dehydrogenase activity	electron transport	2.02378	0.88316	positive	1.12535	0	8.82639	-1.58333	0.0209205					1.27825	NA					-1.07909	0.0643467					1.84889	0.665764
BB1127		conserved hypothetical protein		Conserved in organism other than E. coli	1.26041	0.185641					1.02021	0.155673					-2.05149	0.181592	negative	-3.10713	0	8.70973	-2.04142	0.140188					-2.12944	0.0869042
BB1128		conserved hypothetical protein		Conserved in organism other than E. coli	1.47319	0.157981					-1.2333	0.17585					NA	NA					1.24048	1.80596					1.29067	0.93529
BB1129		conserved hypothetical protein		Conserved in organism other than E. coli	1.31685	0.372554					-1.63965	0.148875					1.23686	0.284201					-2.51656	0.0304056	negative	-1.03428	0	2.37986	-1.43721	NA
BB1130		probable outer membrane protein			1.25325	0.204432					-1.16365	0.0926558					1.23127	0.584968					-1.12665	1.01847					-2.07036	0.0387599
BB1131		putative membrane protein		Cell envelope	1.91076	0.522956					-1.34544	0.136595					-1.18709	0.189783					-3.57115	0.00848528	negative	-1.64836	0	0	-2.45881	0.0955004	negative	-0.932856	0.0427547	0
BB1132		conserved hypothetical protein		Conserved in organism other than E. coli	3.22244	0.343639	positive	2.42077	0	0	1.14458	0.284315					-1.41961	0.0731591					-1.41516	0.355945					-1.4334	0.478825
BB1133		hypothetical protein		Unknown proteins, no known homologs	1.06893	0.10461					-1.39591	0.231073					7.51059	2.59993	positive	4.14085	0	3.73369	-1.19663	0.347897					-1.03459	NA
BB1134		conserved hypothetical protein		Conserved in organism other than E. coli	1.03297	0.220678					-1.31329	0.332234					8.31751	1.22191	positive	18.575	0	0	1.06014	NA					1.47692	NA
BB1135		hypothetical protein		Unknown proteins, no known homologs	1.78472	0.555104					1.01171	0.207789					2.48259	0.800084	positive	2.53628	0	15.0271	-1.12295	0.0650179					-1.24235	0.0736523
BB1136		putative calcium			1.02448	0.21367					-1.13331	0.692913					1.26273	0.255145					-1.53249	0.000707107					-1.31804	0.0455009
BB1137		conserved hypothetical protein		Conserved in organism other than E. coli	1.02018	0.264479					-1.24835	0.175525					1.35414	0.36068					-1.47945	0.0431335					-1.10795	0.231584
BB1138		putative GntR-family transcriptional regulator	transcription factor activity	Global Regulatory Functions	1.00266	0.187407					-1.39735	0.224645					1.27875	0.368446					-1.46951	0.114024					-1.8991	0.0830356
BB1139		putative membrane protein		Cell envelope	1.1337	0.261533					-1.39976	0.108287					1.09182	0.213132					-1.44087	0.0893434					-2.07741	0.0300222
BB1140		putative membrane protein		Cell envelope	1.3007	0.270764					1.21977	0.382608					-1.41647	0.192299					-1.45505	0.389563					-2.83595	0.0741951	negative	-1.11274	0.0275418	0
BB1141		putative GntR-family transcriptional regulator	transcription factor activity	regulation of transcription, DNA-dependent	1.331	0.24155					-1.16655	0.0886694					-1.41318	0.113361					1.29519	0.876708					1.06933	0.502445
BB1142		putative amidase	amidase activity		1.05095	0.252815					-2.57392	0.109028					1.29632	0.216846					-1.73499	0.0536874					-2.25904	0.0667807
BB1143		conserved hypothetical protein		metabolism	1.18482	0.272841					-1.34232	0.0439488					2.6112	0.955385	positive	4.0453	0	4.19931	-1.14424	0.0976337					-1.71293	0.204477
BB1144		putative enoyl-CoA hydratase	catalytic activity	metabolism	1.20746	0.233211					-1.42134	0.132738					1.17871	0.108448					-1.67104	0.0841457					-1.9284	0.131297
BB1145		putative exported protein		Periplasmic/ Exported/ Lipoprotein	1.22594	0.0871284					-1.09793	0.159855					-1.08231	0.335808					-1.02607	0.122404					-1.55701	0.10695
BB1146		putative inner membrane component ofbinding-protein-dependent transport system	transporter activity	transport	1.3017	0.128491					-1.21634	0.238152					1.31176	0.492643					-1.04909	0.326077					-1.25904	0.145458
BB1147		probable ATP-binding component of ABCtransporter	ATP-binding cassette (ABC) transporter activity	transport	-1.0998	0.0768177					1.195	0.166669					-1.12118	NA					-1.34798	0.419779					-1.11531	0.16526
BB1148		conserved hypothetical protein	hydrolase activity, acting on carbon-nitrogen (but not peptide) bonds	carbohydrate metabolism	1.14802	0.215581					1.09257	0.827552					1.08344	0.171118					-1.07867	NA					1.38038	0.531498
BB1149		probable short chain dehydrogenase	oxidoreductase activity	metabolism	1.03497	0.193118					-1.25978	0.481563					NA	NA					-1.51804	NA					-1.68026	0.149433
BB1150		putative transcriptional regulator	DNA binding	regulation of transcription, DNA-dependent	1.06593	0.138329					-1.35307	0.268001					2.28532	0.854167	positive	3.58742	0	6.80016	1.5308	0.496116					-1.06814	0.199
BB1151		putative branched-chain amino acid-bindingprotein			1.17349	0.234455					-1.72373	0.169474					2.20171	0.57708	positive	3.22942	0	9.26581	-1.43108	0.270723					-1.72709	0.0809341
BB1152		conserved hypothetical protein	oxidoreductase activity	metabolism	1.39111	0.254401					-1.29188	NA					1.78261	0.574212					-1.10214	NA					-1.61139	0.124187
BB1153		acetyl-CoA synthetase	catalytic activity	metabolism	1.1297	0.364312					-1.9833	0.220623					2.10053	0.585683	positive	2.60057	0	14.4442	-1.34754	0.0622254					1.60191	2.08099
BB1154		conserved hypothetical protein		Conserved in organism other than E. coli	1.02065	0.198824					NA	NA					2.20072	0.540998	positive	3.75552	0	5.77268	-1.2147	NA					1.05949	0.207896
BB1155		probable permease component of branched-chainamino acid transporter	transporter activity	transport	1.69947	0.177891					-1.43373	0.535085					2.51018	0.363453					-1.55692	0.00919239					-1.2793	0.199475
BB1156		probable permease component of branched-chainamino acid transporter	transporter activity	transport	1.57209	0.113158					-1.63043	0.0155563					1.93561	0.849678					NA	NA					1.23952	0.543078
BB1157	livG, livF	high-affinity branched-chain amino acidtransport ATP-binding protein	ATP-binding cassette (ABC) transporter activity	transport	1.88162	0.108751					-1.01446	0.101581					NA	NA					-1.7483	0.245932					-1.78965	0.123223
BB1158	livF, livG	high-affinity branched-chain amino acidtransport ATP-binding protein	ATP-binding cassette (ABC) transporter activity	transport	1.10706	0.202377					-2.16925	0.277893					2.30618	0.987399	positive	2.31257	0.0198859	17.1135	1.10236	0.602808					-1.096	0.295406
BB1159		putative NADH:flavin oxidoreductase	oxidoreductase activity	metabolism	1.18482	0.308351					-1.37384	0.210403					NA	NA					1.08914	1.16837					-1.49402	0.37459
BB1160		putative lysR-family transcriptional regulator	transcription factor activity	Global Regulatory Functions	-1.25407	0.308026					-2.00354	0.0792727	negative	-2.85511	0	1.92959	1.36557	0.104579					1.31822	0.162635					-1.08117	0.185645
BB1161		conserved hypothetical protein		Conserved in organism other than E. coli	1.05874	0.40801					-1.0254	0.138027					1.65276	NA					-1.36775	NA					2.01333	1.83171
BB1162		conserved hypothetical protein	zinc ion binding	Conserved in organism other than E. coli	-1.31422	0.301215					-2.16385	0.178506					NA	NA					-2.11073	NA					2.20308	1.73975	positive	0.940605	0.0229386	0.523189
BB1163		putative membrane transport protein	transporter activity	transport	-1.0478	0.317153					-1.19326	0.129153					1.38272	0.280014					NA	NA					2.61306	2.17545	positive	1.1404	0	0
BB1164		putative LysR-family transcriptional regulator	transcription factor activity	Global Regulatory Functions	1.14602	0.219979					-1.08318	0.127135					-1.20966	0.363421					-1.44735	0.524602					-1.11403	0.776863
BB1165		putative exported protein		Periplasmic/ Exported/ Lipoprotein	-1.09799	0.319761					-1.88499	0.246148					2.83246	0.889196	positive	2.90601	0	11.8022	NA	NA					1.95118	0.667509
BB1166		amidase	amidase activity		1.08292	0.376528					-1.10321	0.230823					1.37829	0.108187					-1.66596	NA					1.0281	NA
BB1167	ribE, ribC	riboflavin synthase alpha chain	riboflavin synthase activity	metabolism	-1.05739	0.0485084					1.22233	0.295782					1.08837	0.394431					-1.10637	0.261293					1.6463	1.13986
BB1168		putative exported protein		Periplasmic/ Exported/ Lipoprotein	6.79171	2.62725	positive	3.0442	0	0	1.82608	0.388734					-1.1435	0.255956					1.06745	0.246781					1.30297	0.554372
BB1169		putative AsnC-family transcriptional regulator	transcription factor activity	Global Regulatory Functions	1.1039	0.143289					1.32121	0.319813					1.1406	0.325087					NA	NA					1.17087	NA
BB1170		hypothetical protein		Unknown proteins, no known homologs	-1.38707	0.109185					-1.06247	0.141519					1.30166	0.332993					-1.75803	0.134729					-2.31262	0.239902
BB1171		putative acid CoA ligase	ligase activity	metabolism	-1.18574	0.25965					-1.04257	0.181522					1.55223	0.420289					-1.43747	0.4179					-1.83202	0.166796
BB1172		conserved hypothetical protein		Conserved in organism other than E. coli	1.03477	0.328785					-1.02718	0.20028					-1.80065	0.00636396					NA	NA					1.34318	0.792879
BB1173		putative ABC transport proteins, inner membranecomponent	transporter activity	transport	1.17233	0.248159					-1.11268	0.178815					-1.79587	NA					NA	NA					1.20479	0.173189
BB1174		putative ABC transport proteins, ATP-bindingcomponent	ATP-binding cassette (ABC) transporter activity	transport	1.31518	0.293528					-1.03826	0.25309					-2.04364	0.130734	negative	-4.2674	0	2.34835	NA	NA					-1.20133	0.487197
BB1175		putative exported protein		Periplasmic/ Exported/ Lipoprotein	1.59624	0.112208					-1.10773	0.126414					-1.77389	0.243065					-2.27107	0.214058					-1.59592	0.360967
BB1176		conserved hypothetical protein	catalytic activity	Conserved in organism other than E. coli	1.09241	0.0658992					1.00283	0.256297					-1.90458	0.115243					NA	NA					3.57744	3.82545	positive	1.46986	0	0
BB1177		putative alcohol dehydrogenase	NADPH:quinone reductase activity	metabolism	1.62288	0.118211					1.35043	0.391609					1.43413	0.632629					-1.86342	0.278771					1.26031	1.51321
BB1178		conserved hypothetical protein		Conserved in organism other than E. coli	2.32534	0.799955	positive	1.3121	0	4.83414	1.85255	0.392805					2.67411	0.490703	positive	6.75821	0	0	1.10254	0.925374					-1.72872	NA
BB1179		conserved hypothetical protein		Conserved in organism other than E. coli	1.01132	0.177562					-1.0016	0.185983					1.56948	0.276176					-1.21849	0.0615183					3.03303	4.84015
BB1180		probable cation-transporting ATPase	copper-exporting ATPase activity	metabolism	1.12438	0.0948214					-1.22221	0.188716					1.21518	0.264969					-1.2985	0.390683					-1.8522	NA
BB1181		conserved hypothetical protein	catalytic activity	Conserved in organism other than E. coli	-1.05405	0.140051					1.30556	0.287677					1.8479	0.0822022					-1.32182	0.55603					-1.70216	0.304665
BB1182	tyrB	aromatic-amino-acid aminotransferase	aromatic-amino-acid transaminase activity	biosynthesis	-1.14444	0.30294					1.30667	0.204512					-1.33685	0.420493					1.09962	0.749921					-1.29413	0.317353
BB1183		putative isochorismatase	catalytic activity	metabolism	-1.19952	0.369296					1.56465	0.393933					-1.20221	0.176504					-1.13506	0.618164					-1.8991	0.251153
BB1184		putative exported protein		Periplasmic/ Exported/ Lipoprotein	1.06743	0.149966					-1.20086	0.244005					-2.17974	0.0586899					-1.64789	0.185262					-1.87717	0.42359
BB1185		putative exported protein		Periplasmic/ Exported/ Lipoprotein	1.17499	0.144313					-1.11729	0.176416					-1.18122	0.198819					-1.45557	0.574942					-1.07711	0.900147
BB1186		putative hemolysin, homophilic cell adhesion	calcium ion binding	Periplasmic/ Exported/ Lipoprotein	1.41459	0.21442					1.02683	0.148925					-1.83539	0.240697					-1.71936	0.343774					-1.4389	0.468445
BB1187		putative LuxR-family transcriptional regulator	transcription factor activity	Global Regulatory Functions	1.68415	0.432914					-1.07159	0.211117					-1.58294	0.227683					-2.77998	0.240127	negative	-1.00062	0	3.22359	-4.13136	NA
BB1188		HlyD-family secretion protein	protein transporter activity	transport	1.62438	0.411591					1.00308	0.194312					1.84913	0.951547					NA	NA					2.50694	2.56709	positive	0.870938	0.0360139	2.75424
BB1189		probable ABC transporter	ATP-binding cassette (ABC) transporter activity	transport	1.37329	0.330037					1.46558	0.435072					1.30026	0.286151					-2.17795	NA					-1.77144	NA
BB1190		hypothetical protein		Unknown proteins, no known homologs	1.07542	0.167851					1.6921	0.718713					1.36761	0.92116					-1.76541	0.226906					-2.47211	0.066468	negative	-0.972878	0.0427547	0
BB1191		putative outer membrane protein	transporter activity	transport	1.59091	0.0644104					1.05732	0.174491					1.4545	0.697996					-1.01654	0.688272					1.3081	0.581444
BB1192		conserved hypothetical protein		Conserved in organism other than E. coli	1.2674	0.133681					1.05143	0.078025					1.08147	0.077681					-1.21147	0.360778					-1.27573	0.0248462
BB1193	arsR	probable ArsR-family transcription regulator	transcription factor activity	Global Regulatory Functions	-1.12789	0.143804					-1.36353	0.157556					-1.10747	0.167105					-1.04071	0.837492					-1.62356	0.0727759
BB1194	arsB, arsF	arsenical pump membrane protein	arsenite transporter activity		-1.08647	0.358835					-1.58333	0.263952					1.31891	0.220409					1.17273	0.111987					1.01662	NA
BB1195		putative exported protein		Periplasmic/ Exported/ Lipoprotein	-1.2011	0.199503					-1.2061	0.141477					1.42017	0.488372					-1.36638	0.0480833					-1.88079	0.0626791
BB1196		conserved hypothetical protein		metabolism	-1.16599	0.166245					-1.59454	0.186652					1.10135	0.0346482					-1.77745	0.40093					-1.70693	0.148624
BB1197		hypothetical protein		Unknown proteins, no known homologs	1.24326	0.165475					-1.1279	0.0519132					1.28663	0.587099					-2.06765	0.00777817					-1.125	0.327598
BB1198		putative TetR-family transcriptional regulator	transcription factor activity	regulation of transcription, DNA-dependent	1.46004	0.274756					-1.15198	0.116337					NA	NA					1.28788	0.0671751					1.07542	0.194839
BB1199		probable acyl-CoA dehydrogenase	acyl-CoA dehydrogenase activity	electron transport	-1.06808	0.205552					-1.46603	0.0438815					NA	NA					NA	NA					2.30263	0.552009	positive	1.33762	0	0
BB1200		probable short-chain dehydrogenase	oxidoreductase activity	metabolism	-1.10425	0.0949879					1.27474	0.288443					3.25903	0.175237	positive	13.0773	0	0.0557688	-1.38471	0.449765					-1.71173	0.244362
BB1201	sugE	putative chaperone			-1.12556	0.225035					-1.16547	0.116081					1.78827	0.538618					-1.22632	0.0986425					1.40964	0.492787
BB1202		putative TetR-family transcriptional regulator	transcription factor activity	regulation of transcription, DNA-dependent	1.2624	0.0872277					-1.22	0.198036					3.16927	0.424549	positive	2.15195	0.0322202	18.6509	-1.52311	0.295571					-1.23324	0.171191
BB1203		conserved hypothetical protein		Conserved in organism other than E. coli	1.13337	0.136884					-1.72911	0.109528					2.5156	0.30052					-1.35287	NA					1.24472	NA
BB1204		LysR-family transcriptional regulator	transcription factor activity	Global Regulatory Functions	1.04429	0.103456					-1.26951	0.153268					1.77911	0.723158					-1.30138	0.12526					-1.50185	0.122329
BB1205		hypothetical protein		Unknown proteins, no known homologs	1.1287	0.177541					1.31912	0.259208					4.60151	2.53405	positive	4.59704	0	1.8544	2.05209	0.355762	positive	1.63596	0	0	2.92841	0.166877	positive	1.79407	0	0
BB1206		putative exported protein		Periplasmic/ Exported/ Lipoprotein	-1.24065	0.261168					-1.01324	0.324041					6.45434	2.55655	positive	8.14046	0	0	3.32042	3.02123	positive	1.53838	0	0	2.18475	1.06689	positive	1.10482	0	0
BB1207		putative plasmid-related protein	nucleotidyltransferase activity		1.18815	0.530138					1.23764	0.0828948					1.02989	0.205061					-1.01446	0.549049					1.2346	0.613229
BB1208		methyl-accepting chemotaxis protein	signal transducer activity	Chemotaxis, motility	1.06154	0.191822					-1.1526	0.232979					-2.18678	0.00424264					NA	NA					1.04643	0.551373
BB1209		probable LysR-family transcriptional regulator	transcription factor activity	Global Regulatory Functions	1.96037	0.252325					-1.26788	0.146076					1.41459	0.77436					1.47852	0.496628					3.16226	0.536394	positive	1.78846	0	0
BB1210		putative exported protein		Periplasmic/ Exported/ Lipoprotein	1.63986	0.0933204					-1.27517	0.159239					1.50788	NA					1.10108	0.374016					2.27385	0.221343	positive	1.39443	0	0
BB1211		putative membrane protein	catalytic activity	metabolism	1.47686	0.204925					-1.09197	0.172353					-2.41875	0.0403051					1.40206	0.849881					2.65887	0.391502	positive	1.57068	0	0
BB1212		putative exported protein		Periplasmic/ Exported/ Lipoprotein	1.18398	0.160142					-1.1241	0.0706185					1.78482	1.30593					-1.74125	0.0388909					-1.09012	0.0749533
BB1213		putative membrane protein		Cell envelope	1.26523	0.223527					1.0032	0.143116					NA	NA					NA	NA					-1.07663	0.134948
BB1214		putative exported protein		Periplasmic/ Exported/ Lipoprotein	1.50333	0.153475					1.16472	0.0716503					2.03269	0.170413					-1.01053	0.0219203					2.65409	0.553375	positive	1.54451	0	0
BB1215		probable thiamine pyrophosphate dependentenzyme		metabolism	1.32184	0.372945					1.11623	0.200762					-1.32204	0.0907396					-2.05445	0.0933109					-2.24241	0.144228
BB1216		probable aldehyde dehydrogenase	oxidoreductase activity	metabolism	1.59108	0.225625					1.04043	0.207324					-1.142	0.119501					-1.64146	0.0827098					-1.58691	0.143279
BB1217		conserved hypothetical protein		metabolism	-1.37061	0.0905111					1.08454	0.165978					1.6774	1.0847					-1.33114	0.0558614					-1.06132	0.165367
BB1218		probable enoyl-CoA dehydratase	catalytic activity	metabolism	1.49068	0.129628					-1.35526	0.0924567					2.85833	0.71124	positive	2.64247	0	14.069	1.02382	0.83779					-1.21997	0.046669
BB1219		LysR-family transcriptional regulator	transcription factor activity	Global Regulatory Functions	1.08009	0.255508					1.06129	0.194187					1.48226	NA					-1.72478	NA					1.17149	0.257118
BB1220		putative membrane protein		Cell envelope	1.21695	0.226072					-1.51249	0.0971339					-2.52091	0.0700036					-1.11927	NA					-2.34601	0.026163	negative	-0.922934	0.0427547	0
BB1221		hypothetical protein		Unknown proteins, no known homologs	1.09374	0.121572					-1.41581	0.111241					1.02037	0.0725006					-1.13177	0.0233345					-1.47593	0.135185
BB1222		hypothetical protein		Unknown proteins, no known homologs	1.06777	0.0881848					-1.03201	0.149098					1.11219	0.0346482					-1.9694	0.072832					-1.97102	0.255257
BB1223		putative acetyltransferase	N-acetyltransferase activity		-1.05517	0.218509					-2.27552	0.198172					4.96345	1.03669	positive	2.83192	0	12.4225	1.75032	NA					2.3308	1.53609	positive	1.09686	0	0
BB1224	aadA4	adenyltransferase	nucleotidyltransferase activity		1.20979	0.163761					-1.16758	0.14288					-1.49656	0.185388					-1.87043	0.168005					-2.4086	0.0562406	negative	-0.931242	0.0427547	0
BB1225		probable amidase	amidase activity		1.29454	0.2477					1.44743	0.315216					-1.82823	0.315322					-1.41993	0.403153					-2.09677	0.111643
BB1226		putative membrane protein		Cell envelope	1.31452	0.507756					-1.54357	0.156284					NA	NA					NA	NA					1.07487	NA
BB1227		putative membrane protein		Cell envelope	1.22511	0.491717					-1.27724	NA					2.22043	0.545211	positive	2.55782	0	14.8309	-1.03226	NA					1.58113	NA
BB1228		putative extracellular solute-binding protein		transport	1.28555	0.215924					-1.18936	0.268338					2.5161	0.558614					-1.26002	0.0445477					1.09183	0.176288
BB1229		2-hydroxychromene-2-carboxylate isomerase	protein disulfide oxidoreductase activity		1.18731	0.344902					-1.30903	0.146189					NA	NA					NA	NA					-1.00668	0.0880814
BB1230		putative cyclase			1.04779	0.126231					-1.09432	0.106414					-1.0928	0.0714178					2.08883	1.94313	positive	1.33638	0	0	1.78844	0.451275
BB1231		conserved hypothetical protein		Conserved in organism other than E. coli	-1.35362	0.133003					-1.32541	0.246197					1.44415	0.632725					-1.06357	NA					2.60568	3.58949	positive	0.839597	0.0360139	4.03631
BB1232		conserved hypothetical protein		Conserved in organism other than E. coli	-1.19761	0.209953					-1.1177	0.0978523					1.89865	0.831774					-1.1909	0.142156					-1.58125	0.240605
BB1233		conserved hypothetical protein		Conserved in organism other than E. coli	-1.1	0.324677					-1.18059	0.0303579					1.44442	0.478465					-1.34093	0.172965					-1.50649	0.172861
BB1234	ada	O6-methylguanine-DNA methyltransferase	transcription factor activity	Global Regulatory Functions	1.01698	0.420485					-1.48394	0.412533					2.83403	1.45136	positive	3.21184	0	9.39631	1.04734	0.164662					-1.22303	0.168106
BB1235		DNA-3-methyladenine glycosylase 1	DNA binding	carbohydrate metabolism	1.13553	0.529353					-1.17189	0.132194					2.28523	0.481062	positive	2.3609	0.0198859	16.6563	1.36173	0.863918					-1.50092	0.113261
BB1236		putative glyxalase			1.18332	0.606289					-1.49319	0.235116					3.66968	0.347875	positive	2.54378	0	14.9587	1.36191	0.379967					-1.05703	0.139825
BB1237		putative phosphoesterase	hydrolase activity		-1.23758	0.267601					-1.39303	0.139695					1.12234	0.339467					-1.38203	0.0490034					-1.93248	0.122272
BB1238	cioA, qxtA	cytochrome oxidase subunit I	oxidoreductase activity	electron transport	1.09857	0.298198					1.22273	NA					1.94192	0.648683					1.39792	0.0311127					1.42605	0.671289
BB1239	cioB, qxtB	cytochrome oxidase subunit II		electron transport	1.32401	0.209948					-1.24471	0.362328					1.88904	0.699496					1.58167	1.09869					1.03364	0.0773493
BB1240		conserved hypothetical protein		Conserved in organism other than E. coli	1.21212	0.0416685					-1.10126	0.172534					-1.78875	0.312853					-1.34027	0.403674					-1.70873	0.101884
BB1241		putative aminotransferase	transcription factor activity	regulation of transcription, DNA-dependent	1.18998	0.231096					-2.3598	0.267426					NA	NA					NA	NA					-1.54664	0.209588
BB1242		hypothetical protein		Unknown proteins, no known homologs	1.43007	0.146891					-1.27243	0.238081					1.09609	0.427835					-1.27529	0.0894818					-1.67009	0.241086
BB1243	ttrA	tetrathionate reductase subunit A	oxidoreductase activity		-1.51782	0.180622					1.27142	0.485526					2.37171	1.52644					-1.02052	0.192202					-1.5895	0.162467
BB1244	ttrC	tetrathionate reductase subunit C			1.09291	0.194403					1.24134	0.51306					-1.65435	0.237238					-1.51972	0.399767					-2.13535	0.101253
BB1245	ttrB	tetrathionate reductase subunit B	electron transporter activity	electron transport	-1.503	0.356459					-5.96544	0.0367151					1.79862	0.80043					-1.54156	0.062436					-1.13583	0.460043
BB1246		putative exported protein	calcium ion binding	Periplasmic/ Exported/ Lipoprotein	-1.17927	0.165704					-1.1688	0.180181					1.08739	0.486084					-1.94975	0.103945					-2.87894	0.0690966	negative	-1.14973	0	0
BB1247		putative hydrolase	hydrolase activity		-1.14074	0.169107					-2.34389	0.072404					2.05437	0.683416					-1.10861	0.226749					-1.15933	0.33558
BB1248	lon, lonD, bsgA	ATP-dependent protease La	ATP-dependent peptidase activity	Folding and Ushering	1.05311	0.483699					-2.24737	0.158496	negative	-2.24218	0	7.99631	-1.24346	0.129035					1.01389	0.216327					-2.45551	0.129786	negative	-0.90689	0.0427547	0
BB1249		heat shock protein	heat shock protein activity	Folding and Ushering	1.00866	0.442343					-1.55473	0.170709					-1.9199	0.0318591					1.39316	0.368808					-1.1449	0.292448
BB1250		putative membrane protein		Cell envelope	-1.10081	0.316756					NA	NA					2.12927	0.190212					1.06598	NA					-1.38024	0.169343
BB1251		putative exported protein		Periplasmic/ Exported/ Lipoprotein	-1.019	0.237007					-1.23298	0.104793					1.77004	1.04699					-1.48749	0.0442305					-2.03379	0.0448135
BB1252		LysR-family transcriptional regulator	transcription factor activity	Global Regulatory Functions	-1.51285	0.154323					-1.48699	0.281213					1.28343	0.564598					-1.17429	0.374044					-1.48628	0.275534
BB1253		conserved hypothetical protein		Conserved in organism other than E. coli	1.08425	0.188931					-1.30371	0.126468					-1.00462	0.56417					-1.47387	0.348759					-1.27251	0.221331
BB1254	add	adenosine deaminase	adenosine deaminase activity	purine ribonucleoside monophosphate biosynthesis	1.005	0.166635					-1.20909	0.136029					1.82843	0.722386					1.16268	0.482242					-1.14463	0.120575
BB1255		putative exported protein		Periplasmic/ Exported/ Lipoprotein	1.08475	0.209988					1.07022	0.196022					1.01807	0.100409					-1.05618	0.39994					-1.02653	0.278318
BB1256		putative dimethylmenaquinone methyltransferase	methyltransferase activity		-1.09479	0.198771					1.00805	0.202808					NA	NA					-1.62634	NA					-1.93555	0.140976
BB1257		conserved hypothetical protein		Conserved in organism other than E. coli	-1.11202	0.121401					-1.00235	0.172495					-1.31604	0.305565					-1.46754	0.458501					-1.70296	0.0366652
BB1258		putative transcriptional regulator	DNA binding	regulation of transcription, DNA-dependent	1.43007	0.534242					-1.13129	0.11575					-1.29092	NA					NA	NA					1.1025	0.420512
BB1259		putative 2-nitropropane dioxygenase	2-nitropropane dioxygenase activity	electron transport	-1.0348	0.195419					1.06939	0.208087					1.31743	0.950287					-3.56185	0.137117	negative	-1.4191	0	0	-1.96467	0.135964
BB1260		probable LysR-family transcriptional regulator	transcription factor activity	Global Regulatory Functions	-1.20096	0.382094					-1.20604	0.112849					1.96666	1.76282					-3.35233	0.0678823	negative	-1.46291	0	0	1.65251	NA
BB1261		putative membrane protein		Cell envelope	-1.44967	0.245439					-1.36613	0.372332					1.74786	1.463					-1.90494	NA					2.83323	NA
BB1262		probable AraC-family transcriptional regulator	transcription factor activity	Global Regulatory Functions	-1.29106	0.127129					-1.19332	0.0678393					-1.05998	0.474345					-1.78092	0.0494975					-1.43721	NA
BB1263		putative lipoprotein	N-acetylglucosamine metabolism	metabolism	1.06327	0.135324					-1.65707	0.251155					1.56628	0.495901					-1.81159	NA					1.21272	NA
BB1264		conserved hypothetical protein		Conserved in organism other than E. coli	1.04562	0.162644					-1.11488	0.123986					-1.59689	0.180409					1.52367	0.788966					-1.97209	NA
BB1265		conserved hypothetical protein		Conserved in organism other than E. coli	-1.22133	0.219543					1.05054	0.150605					-1.11532	0.237088					-1.86342	0.226867					-2.27167	0.282136
BB1266		conserved hypothetical protein		Conserved in organism other than E. coli	1.13686	0.269076					-1.05377	0.275517					1.55716	0.183567					-1.61339	0.0403846					-1.21956	0.553502
BB1267		conserved hypothetical protein		Conserved in organism other than E. coli	-1.07307	0.370833					1.20794	0.293298					1.18101	0.136273					-2.13627	0.0833722					-2.2019	0.255545
BB1268	ilvA	threonine dehydratase biosynthetic	threonine ammonia-lyase activity	isoleucine biosynthesis	-1.04543	0.131619					1.00106	0.354242					-1.43992	0.431039					-3.51607	NA					-2.61534	NA
BB1269		putative membrane protein		Cell envelope	1.51981	0.0738801					-1.21379	0.13102					-1.63042	0.165868					-5.46008	0.0417193	negative	-2.25633	0	0	-2.192	0.137292
BB1270		putative ArsR-family transcriptional regulator	transcription factor activity	Global Regulatory Functions	1.14166	0.522965					-1.25278	0.0943965					NA	NA					-1.54723	NA					1.57374	0.511112
BB1271		putative acyl-CoA dehydrogenase	acyl-CoA dehydrogenase activity	electron transport	-1.04663	0.275117					-1.23133	0.11708					NA	NA					-1.25367	NA					1.74687	NA
BB1272		conserved hypothetical protein		Conserved in organism other than E. coli	-1.25412	0.289784					-1.39494	0.0805771					2.33131	0.359036	positive	3.16988	0	9.71134	NA	NA					2.10051	NA
BB1273		putative exported protein		Periplasmic/ Exported/ Lipoprotein	-1.23428	0.268798					-1.31602	0.14185					1.98563	0.324525					1.50503	1.52806					3.33949	NA
BB1274		putative LysR-family transcriptional regulator	transcription factor activity	Global Regulatory Functions	1.06643	0.158578					1.08764	0.241368					1.41367	0.244412					-1.59411	0.377595					1.99685	0.972321	positive	1.03295	0	0
BB1275		putative racemase		metabolism	-1.07346	0.170549					-2.45551	NA					2.37467	0.0403051					-1.55603	NA					1.77805	NA
BB1276		putative integral membrane protein	transporter activity	transport	1.05911	0.098339					-1.49246	0.191468					-1.03502	0.463213					-1.57303	0.0318198					-1.58074	0.0749533
BB1277		putative LysR-family transcriptional regulator	transcription factor activity	Global Regulatory Functions	1.02331	0.214541					-1.63095	0.334577					-1.25889	0.355776					-2.37457	0.162077					-1.73735	0.120915
BB1278		conserved hypothetical protein		Conserved in organism other than E. coli	1.06044	0.324479					1.07334	0.316512					1.21846	0.225283					-2.29874	0.0425793					-2.3097	0.171931
BB1279		conserved hypothetical protein		Conserved in organism other than E. coli	1.03863	0.419243					-1.26686	0.303153					1.10854	0.196622					-1.26761	0.13747					-1.40006	0.0374767
BB1280		putative exported protein	S-adenosylmethionine-dependent methyltransferase activity	Periplasmic/ Exported/ Lipoprotein	-1.51628	0.105217					1.44488	0.794278					-1.34929	0.279434					-1.91651	0.417136					-2.16474	0.184248
BB1281		two component system sensor kinase	two-component sensor molecule activity	Global Regulatory Functions	1.27356	0.185672					1.14828	0.152072					-1.2304	0.298657					-1.61864	0.379987					-1.3818	0.440309
BB1282		two component system response regulator	two-component response regulator activity	Global Regulatory Functions	-1.06414	0.141501					-1.08695	0.196751					1.26018	0.189945					-1.1819	0.302519					1.00267	0.721157
BB1283	cyoA	putative ubiquinol oxidase polypeptide II	copper ion binding	electron transport	1.35748	0.287994					1.35055	0.279552					1.04862	0.234935					-1.20613	0.592284					-1.49724	NA
BB1284	cyoB	ubiquinol oxidase polypeptide I	cytochrome-c oxidase activity	electron transport	1.33733	0.316704					1.7541	0.429469					1.06767	0.216099					-1.17808	0.311517					-1.57258	0.265872
BB1285	cyoC	cytochrome O ubiquinol oxidase	cytochrome-c oxidase activity	electron transport	1.05744	0.193988					1.67681	0.404928					1.1457	0.325405					-1.39318	0.233591					4.14769	NA
BB1286	cyoD	cytochrome 0 ubiquinol oxidase			1.84133	0.334047					1.21829	0.167464					-1.02986	0.184742					-1.7586	0.221709					-1.83087	0.0753414
BB1287		putative regulatory protein	transcription factor activity	Global Regulatory Functions	1.40376	0.206835					-1.00695	0.233607					1.70696	0.200711					1.22903	0.353984					1.36	0.355675
BB1288		putative transport protein	transporter activity	transport	1.13347	0.12873					-1.40461	NA					1.98883	0.509507					NA	NA					3.53641	NA
BB1289		putative integral membrane protein		Cell Envelope	-1.14772	0.360124					-1.05622	0.121927					1.40933	NA					-2.28848	0.328287					-1.06721	0.0488399
BB1290		conserved hypothetical protein		Conserved in organism other than E. coli	-1.22222	0.17021					-1.13437	NA					NA	NA					-1.88395	0.0282843					1.66482	NA
BB1291		conserved hypothetical protein		Conserved in organism other than E. coli	-1.63919	0.254747					1.1708	0.480986					1.44481	NA					-1.46127	0.0268701					1.14325	0.315153
BB1292		putative exported protein		Periplasmic/ Exported/ Lipoprotein	-6.92734	0.0532945	negative	-3.39939	0	0	-1.02957	0.935747					2.73587	1.53237					-1.1796	0.000707107					1.18756	0.794386
BB1293		putative lipoprotein		Periplasmic/ Exported/ Lipoprotein	1.89477	0.532286					-1.3142	0.0896408					1.1112	0.435033					-1.93595	0.0558614					-1.42322	0.452205
BB1294	bfrG	putative TonB-dependent receptor	receptor activity	transport	1.07942	0.179157					-1.09551	0.0874294					-1.6463	0.258583					-1.5525	0.0381838					1.1148	0.575358
BB1295		putative exported protein		Periplasmic/ Exported/ Lipoprotein	1.69264	0.305577					-1.20849	0.205889					-1.28088	0.482928					-5.55996	0.0265141	negative	-2.29492	0	0	-1.15851	0.740786
BB1296		putative chromate transport protein	chromate transporter activity	chromate transport	-1.01848	0.105712					-1.05145	0.120412					1.4968	0.812767					-2.77013	0.0567296	negative	-1.13661	0	0.382253	-2.12203	0.0465761
BB1297		putative lipoprotein	metalloendopeptidase activity	Folding and Ushering	-1.23099	0.157197					-1.16818	0.105158					-1.26124	0.20349					-2.34706	0.0502419					-2.38503	0.066468	negative	-0.924864	0.0427547	0
BB1298		conserved hypothetical protein		Conserved in organism other than E. coli	2.34199	0.265353	positive	1.75499	0	0	1.01812	0.23183					1.8474	0.147785					-1.27193	0.0133167					-1.48086	NA
BB1299		putative exported protein		Periplasmic/ Exported/ Lipoprotein	1.54562	0.0944869					1.23245	0.219441					1.62549	0.316605					-1.58167	0.268902					-1.87212	0.16113
BB1300		conserved hypothetical protein		Conserved in organism other than E. coli	1.28272	0.171315					1.22026	0.147771					1.15999	0.166907					-1.41552	0.0753586					-2.05523	NA
BB1301		putative exported protein		Periplasmic/ Exported/ Lipoprotein	1.27589	0.19268					-1.37602	0.148495					-1.05606	0.192021					1.00292	0.444244					-1.17953	0.156726
BB1302		putative RNA polymerase sigma factor	transcription factor activity	Global Regulatory Functions	-1.0005	0.298681					-1.1279	0.11861					-1.17472	0.180701					-1.50675	0.462896					-2.07535	0.0617272
BB1303		conserved hypothetical protein		Conserved in organism other than E. coli	1.09008	0.45013					1.23308	0.307994					1.27924	0.220617					-1.30262	0.0246374					-1.02545	0.297888
BB1304		conserved hypothetical protein		Conserved in organism other than E. coli	1.13903	0.142825					-1.06414	0.32599					-1.50917	0.283814					-1.73133	0.138593					-2.37573	0.153727
BB1305		putative oxidoreductase	oxidoreductase activity	metabolism	-1.05424	0.120238					1.07149	0.121638					-1.076	0.145538					-1.43671	0.177663					-1.98386	0.0731118
BB1306		exported SurF1-family protein		Periplasmic/ Exported/ Lipoprotein	1.44123	0.161423					-1.08361	0.0984109					3.19317	2.34749	positive	2.49644	0	15.3926	-1.01805	0.210011					-2.02338	0.0600777
BB1307		cytochrome ubiquinol oxidase subunit IV			1.10473	0.172984					1.09281	0.124587					-1.21784	0.227911					1.48858	0.543219					-1.11684	0.204213
BB1308		cytochrome ubiquinol oxidase subunit III	cytochrome-c oxidase activity	electron transport	-1.08982	0.214103					1.06878	0.145548					2.03991	0.726732	positive	3.02181	0	10.8614	-1.921	0.218557					-1.91127	0.114177
BB1309		cytochrome ubiquinol oxidase subunit I	cytochrome-c oxidase activity	electron transport	1.6016	0.211086					1.1415	0.0914048					1.58525	0.512755					-1.15058	0.259918					-1.11048	0.11524
BB1310		putative ubiquinol oxidase subunit II	cytochrome-c oxidase activity	electron transport	-1.11844	0.0868723					-1.02466	0.464905					1.10529	0.00636396					1.03052	0.611647					-1.24151	0.77111
BB1311		putative membrane transport protein	transporter activity	transport	1.06074	0.108486					-1.25711	0.141322					1.59116	0.902975					-1.96234	NA					-1.35517	0.185446
BB1312		conserved hypothetical protein		Conserved in organism other than E. coli	2.49833	0.655051	positive	1.58679	0	0.979936	1.13257	0.161378					1.27948	0.364916					1.12776	0.146371					-1.41605	0.141352
BB1313		putative amino-acid dehydratase	amino acid metabolism	metabolism	1.19997	0.125075					-1.84052	0.272666					NA	NA					-2.60029	NA					1.05682	NA
BB1314		putative membrane protein		Cell envelope	-1.3935	0.157868					-1.57076	0.070488					1.40687	0.700924					-1.30138	0.0947523					-1.27584	0.242305
BB1315		putative universal stress protein		Folding and Ushering	-11.375	0.0344732	negative	-3.96497	0	0.0274053	-5.26135	0.0623899	negative	-8.82435	0	0.0691329	-1.24042	0.453685					1.06982	0.575587					1.512	0.141846
BB1316		putative chromate transporter	chromate transporter activity	transport	1.35248	0.143005					-1.42915	0.24998					-2.48085	0.066468					NA	NA					-1.80422	0.013435
BB1317		putative chromate transporter	chromate transporter activity	transport	1.05578	0.235407					-1.56791	0.0808066					-1.1316	0.622892					-3.1515	0.00989949	negative	-1.43331	0	0	-2.30388	0.0700643
BB1318		conserved hypothetical protein	S-adenosylmethionine-dependent methyltransferase activity	Conserved in organism other than E. coli	1.11538	0.173947					1.13028	0.141458					2.59396	0.960672	positive	2.58198	0	14.6118	-1.18215	0.0721249					-1.28605	0.135146
BB1319	fdsD	putative NAD-dependent formate dehydrogenasedelta subunit	oxidoreductase activity	metabolism	-1.18696	0.162998					-1.10111	0.272833					2.53022	1.20655	positive	2.83232	0	12.419	1.61116	1.34539					-1.29746	0.223724
BB1320	fdhD, fdsC	formate dehydrogenase associated protein	formate dehydrogenase activity	electron transport	-1.23074	0.149647					1.17375	0.249986					3.90161	1.80226	positive	4.33383	0	2.87071	-1.00966	0.116843					-1.49037	0.20838
BB1321	fdsA	NAD-dependent formate dehydrogenase alphasubunit	electron transporter activity	electron transport	-1.08236	0.0750824					-1.11125	0.229088					1.03817	0.380578					-1.57635	0.0710657					-1.63957	0.197039
BB1322	fdsB	NAD-dependent formate dehydrogenase betasubunit	NADH dehydrogenase (ubiquinone) activity	mitochondrial electron transport, NADH to ubiquinone	-1.12641	0.116192					-1.0252	0.179711					1.59289	0.224834					-1.28548	NA					-1.19916	0.108546
BB1323	fdsG	NAD-dependent formate dehydrogenase gammasubunit	NADH dehydrogenase (ubiquinone) activity	mitochondrial electron transport, NADH to ubiquinone	-1.73433	0.114328					1.68273	0.207959					1.591	0.223341					1.15372	0.36228					-1.40463	0.101298
BB1324		putative molybdenum-binding protein	transcription factor activity	Global Regulatory Functions	-1.02439	0.171029					1.19647	0.139675					2.64931	0.377999	positive	7.97003	0	0	-1.42548	0.0681298					-1.54175	0.150467
BB1325	moaA	molybdenum cofactor biosynthesis protein	catalytic activity		1.05411	0.113478					1.15728	0.150794					-1.30044	0.0673121					-1.77861	0.118609					-1.61638	0.0280535
BB1326	moeA	molybdopterin cofactor biosynthesis protein		Mo-molybdopterin cofactor biosynthesis	-1.00083	0.0520516					1.27487	0.284033					-1.12139	0.128152					-1.37878	0.197547					-1.69742	0.0305832
BB1327	moaB	molybdenum cofactor biosynthesis protein		Mo-molybdopterin cofactor biosynthesis	-1.34966	0.138292					1.47601	0.360134					-1.42343	0.209979					-1.25338	0.146003					-1.73673	0.143349
BB1328	moaE	molybdopterin converting factor		Mo-molybdopterin cofactor biosynthesis	-1.13492	0.076361					1.05769	0.296602					1.03896	0.386697					-1.27144	0.21294					-2.0406	0.175009
BB1329	moaD	molybdopterin converting factor		sulfur metabolism	-1.35331	0.194463					-1.04211	0.333479					-1.34245	0.227836					-1.74625	0.0569056					-2.33254	0.175519
BB1330	moaC	molybdenum cofactor biosynthesis protein		Mo-molybdopterin cofactor biosynthesis	-1.30964	0.0809807					-1.15768	0.190055					1.05749	0.330852					1.00652	0.920194					-1.19632	0.13971
BB1331		putative exported protein		Periplasmic/ Exported/ Lipoprotein	-1.05814	0.203849					-1.45201	0.125525					1.10204	0.347936					-1.12325	0.110564					-1.52917	0.374301
BB1332		putative hydrolase	hydrolase activity		-1.14335	0.158467					-1.28798	0.174164					-1.01731	0.141502					1.79979	1.0217					-1.52391	0.374515
BB1333		putative lipoprotein		Periplasmic/ Exported/ Lipoprotein	-1.38037	0.194024					-1.44257	0.122111					-1.06639	0.483246					-1.10525	0.0558614					-1.4389	0.271177
BB1334		AhpC			1.13919	0.118544					-1.08739	0.168598					1.53466	0.434588					2.30689	2.35678	positive	1.00666	0	2.08275	2.9081	3.04746	positive	0.830893	0.0360139	4.42564
BB1335		putative membrane transport protein	transporter activity	transport	1.31185	0.111131					-1.20852	0.075878					6.14069	1.89049	positive	4.08882	0	3.98405	1.00725	0.245092					-1.37401	0.0779487
BB1336		putative exported protein		Periplasmic/ Exported/ Lipoprotein	1.502	0.381286					1.42304	0.244771					1.29244	0.400863					-1.25712	0.0846404					-2.48724	0.050774	negative	-0.969288	0.0427547	0
BB1337		biotin synthase	biotin biosynthesis	metabolism	1.21595	0.387228					1.34586	0.207062					-1.17756	0.506199					-1.59272	0.105897					-1.87572	0.0985778
BB1338		putative exported protein		Periplasmic/ Exported/ Lipoprotein	-1.05758	0.216865					2.63971	1.5007	positive	3.11643	0	1.24606	-3.66085	0.103536	negative	-4.83538	0	0.549011	-1.25568	0.0346157					-1.28425	0.302067
BB1339		putative exported protein		Periplasmic/ Exported/ Lipoprotein	-1.07963	0.15496					2.09331	0.981339	positive	2.84463	0	3.23318	4.77661	3.96544	positive	3.21627	0	9.36335	-1.30386	0.404122					-1.37985	0.272303
BB1340		putative TetR-family transcriptional regulator	transcription factor activity	Global Regulatory Functions	1.86264	0.347141					1.11722	0.532826					1.37681	0.346903					1.69018	1.30044					1.75097	0.243912
BB1341		carboxyvinyl-carboxyphosphonatephosphorylmutase	carboxyvinyl-carboxyphosphonate phosphorylmutase activity	metabolism	-1.21665	0.199512					2.59337	1.25016					1.21025	0.255973					NA	NA					2.04937	0.546218	positive	1.17293	0	0
BB1342	acnA, acn	aconitate hydratase	RNA binding	metabolism	-1.12409	0.164368					1.25823	NA					2.80634	1.202	positive	2.01669	0.0840372	19.9591	2.49241	0.946789	positive	1.79192	0	0	1.57347	0.732578
BB1343		dihydroorotase-like protein	allantoinase activity		1.45837	0.342666					-1.12979	0.209284					1.17502	0.579749					-1.56538	0.0313834					-1.15412	0.110806
BB1344		probable hydrolase	hydrolase activity	metabolism	-1.28553	0.214245					-2.84334	0.195352					2.15867	0.950842					-1.19454	0.14425					-1.13619	0.197751
BB1345		conserved hypothetical protein		Conserved in organism other than E. coli	-1.38835	0.213154					-1.52408	0.130676					1.90966	1.02938					1.03912	0.458688					-1.59941	0.0870689
BB1346		putative exported protein		Periplasmic/ Exported/ Lipoprotein	-1.10853	0.166099					-1.24662	0.157205					2.20959	0.677055	positive	2.0307	0.0840372	19.8233	1.41035	0.817415					1.40198	0.0812424
BB1347		putative fumarate reductase flavoproteinsubunit	succinate dehydrogenase activity	electron transport	1.14169	0.228591					-1.33907	0.363451					2.79057	0.761554					-1.85583	NA					1.51221	0.982878
BB1348		putative exported protein		Periplasmic/ Exported/ Lipoprotein	1.85132	0.235496					-1.03906	0.148856					2.57523	NA					-1.17935	0.496248					-1.41018	0.0651684
BB1349		putative exported protein		Periplasmic/ Exported/ Lipoprotein	1.83267	0.142624					-1.10672	0.241176					1.11005	0.70026					-1.05843	0.23566					-1.42336	0.114241
BB1350		conserved hypothetical protein		Conserved in organism other than E. coli	-1.07789	0.215652					-1.17127	0.129854					1.14717	0.546861					1.34747	1.45207					-1.42962	0.172365
BB1351		probable GntR-family transcriptional regulator	transcription factor activity	Global Regulatory Functions	-1.27489	0.163059					-1.03347	0.127743					1.12878	0.485424					1.41638	0.372851					1.03118	0.241765
BB1352		putative aldo			1.07273	0.173449					-1.17922	0.260067					-1.17393	0.393523					NA	NA					-1.37169	0.181726
BB1353	lnt, cutE	putative apolipoprotein N-acyltransferase	N-acyltransferase activity	nitrogen metabolism	-1.33407	0.0942118					-1.0396	0.163891					-1.64942	0.327726					NA	NA					-2.41815	NA
BB1354	corC	magnesium and cobalt efflux protein			-1.5015	0.0423021					1.0726	0.23178					-1.72026	0.22092					-1.34225	0.852771					-2.07978	0.101681
BB1355		conserved hypothetical protein		Conserved in organism other than E. coli	1.03247	0.0924375					-1.02308	0.190746					-1.0802	0.225218					-5.22042	0.0579828	negative	-2.14313	0	0	-2.06685	0.228605
BB1356		PhoH-like protein	ATP binding	cellular response to phosphate starvation	-1.13428	0.0479781					1.01565	0.217748					-1.50581	0.208268					-2.81141	0.335314	negative	-1.00449	0	3.12174	1.40226	1.93297
BB1357		conserved hypothetical protein		Conserved in organism other than E. coli	-1.03838	0.109599					1.10773	0.374971					-1.03151	0.116828					-2.53287	0.227688	negative	-0.940167	0.065852	4.99558	1.92246	NA
BB1358		putative membrane protein		Cell envelope	1.04362	0.27875					-1.34797	0.226641					1.45861	NA					-1.24567	NA					-1.72695	0.132936
BB1359	secF	protein-export membrane protein	protein translocase activity	transport	1.45338	0.199499					1.1992	0.183746					-1.39186	0.156311					-1.32888	0.660891					-2.63229	NA
BB1360	secD	protein-export membrane protein	protein translocase activity	transport	1.01582	0.113586					1.76137	0.366576					-1.21396	0.139511					1.12374	0.0707107					-1.37868	NA
BB1361		putative secreted protein			1.26357	0.103298					1.16135	0.311288					-1.39954	0.290094					1.07311	0.262345					-1.24394	0.430919
BB1362	tgt	queuine tRNA-ribosyltransferase	queuine tRNA-ribosyltransferase activity	translation	1.05877	0.269441					-1.05169	0.287643					1.17497	0.111695					-2.92254	0.0786342	negative	-1.19072	0	0	-3.13303	NA
BB1363	queA	S-adenosylmethionine:tRNAribosyltransferase-isomerase	transferase activity	translation	-1.1174	0.366734					1.02071	0.251647					1.01758	0.300296					-1.02684	0.489512					-1.48719	0.221887
BB1364		probable D-alanyl-D-alanine carboxypeptidase	serine carboxypeptidase activity	proteolysis and peptidolysis	1.14535	0.714997					1.13793	0.140859					NA	NA					NA	NA					1.42687	0.781499
BB1365	upp, uraP	uracil phosphoribosyltransferase	uracil phosphoribosyltransferase activity	uracil salvage	-1.57061	0.417105					1.19339	0.196156					1.45466	0.229103					-2.41652	0.116974					-2.15137	0.0969209
BB1366	prn	pertactin precursor	protein binding	cell adhesion	-1.06489	0.260858					-1.73	0.118976					-1.51499	0.43862					NA	NA					-1.27886	0.385066
BB1367	cysG	siroheme synthase	uroporphyrin-III C-methyltransferase activity	porphyrin biosynthesis	3.73793	1.78387	positive	1.84257	0	0	-1.3475	0.194957					-2.1172	0.286676	negative	-2.56959	0.0198859	12.9584	NA	NA					-1.65967	0.340344
BB1368		putative membrane protein		Cell envelope	-1.6287	0.25078					1.44995	0.835178					-1.11871	0.877254					-2.3143	NA					1.62352	1.67555
BB1369		putative membrane protein		Cell envelope	-2.56886	0.10672	negative	-1.74889	0	0	-4.33618	0.0618511	negative	-7.97248	0	0.0740616	-2.27759	0.0997692	negative	-5.15722	0	0	-1.6346	0.568747					-2.19496	0.148659
BB1370		putative membrane protein		Cell envelope	-2.39092	0.1815	negative	-1.55577	0	1.61411	-1.8672	0.218751					-2.08779	0.281996	negative	-3.12534	0	8.57954	-2.4435	0.150391					-3.19045	0.0777817	negative	-1.29822	0	0
BB1371		hypothetical protein		Unknown proteins, no known homologs	-1.64143	0.134932					-1.86334	0.201776					-2.50535	0.182514	negative	-3.2894	0	7.45107	-2.45007	0.108488					-4.18814	0.0968917	negative	-1.56515	0	0
BB1372	ubiD	3-octaprenyl-4-hydroxybenzoate carboxy-lyase	lyase activity		1.40226	0.123596					-1.00841	0.172125					-1.31903	0.466966					-1.55074	0.250534					1.01744	1.08753
BB1373		putative transglycosylase			3.02631	0.258128	positive	2.33901	0	0	1.31542	0.129635					1.86958	1.58895					1.01206	0.467083					-1.6381	0.245542
BB1374		probable aminotransferase	transaminase activity	biosynthesis	1.65152	0.17452					-1.07951	0.173					1.4297	0.222877					-1.14289	0.0580768					-1.36275	0.316579
BB1375		conserved hypothetical protein		Conserved in organism other than E. coli	1.28455	0.133924					1.14125	0.445277					1.398	0.0572756					-1.8152	0.135358					-1.84519	0.202855
BB1376	maeB	NADP-dependent malic enzyme	malate dehydrogenase (oxaloacetate-decarboxylating) (NADP+) activity	metabolism	-1.00823	0.0927479					1.31	0.374007					-1.07714	0.229915					1.5729	1.39634					-1.38599	0.405287
BB1377		conserved hypothetical protein	catalytic activity	Conserved in organism other than E. coli	1.54512	0.294858					1.21262	0.318112					-1.24614	0.343276					-1.8152	0.0275772					-1.95	0.304056
BB1378		conserved hypothetical protein		Conserved in organism other than E. coli	1.83866	0.278098					1.14076	0.125247					1.09478	0.284342					-1.59691	0.288228					-1.699	0.440278
BB1379		conserved hypothetical protein		Conserved in organism other than E. coli	1.3703	0.210724					1.04002	0.188902					-1.42576	0.100611					-1.65038	0.227664					-1.99877	0.423489
BB1380	tktA, tkt	transketolase 1	transketolase activity		-1.17167	0.111365					-1.1516	0.0680398					-1.60084	0.147038					-2.16673	0.269615					-1.74232	0.332097
BB1381	gap, hexC	glyceraldehyde-3-phosphate dehydrogenase	glycolysis	metabolism	1.09873	0.147542					-1.05542	0.194106					1.96452	1.61459					-1.87942	0.2396					-1.24405	0.215714
BB1382	pgk	phosphoglycerate kinase	glycolysis	metabolism	-1.05387	0.16345					-1.22239	0.0536388					-1.45212	0.168276					-2.41013	0.156607					-2.21055	0.114901
BB1383	fabI, envM	enoyl-[acyl-carrier-protein] reductase [NADH]	enoyl-[acyl-carrier protein] reductase (NADH) activity	metabolism	1.55994	0.220605					-1.2577	0.055298					-1.04443	0.140714					-1.79025	NA					1.15487	0.0827315
BB1384	ackA, ack	acetate kinase	acetate kinase activity	organic acid metabolism	-1.38221	0.101256					1.12248	0.126716					1.81813	0.756344					1.03333	0.48059					-1.31189	NA
BB1385		phosphate acetyl	acyltransferase activity	metabolism	-1.32	0.176167					1.44583	0.197194					1.70401	0.342218					2.28075	0.857721	positive	1.76625	0	0	-1.12952	0.275371
BB1386		conserved hypothetical protein		Conserved in organism other than E. coli	-1.4441	0.230073					1.25372	0.169212					4.85151	2.53226	positive	4.04775	0	4.18707	2.53628	1.74517	positive	1.49412	0	0	-1.10194	0.0820244
BB1387		probable glutathione S-transferase	transferase activity		-1.36252	0.295971					1.45262	0.242393					1.66672	0.667288					1.03765	0.262144					1.18256	0.368135
BB1388		conserved hypothetical protein		Conserved in organism other than E. coli	-1.32093	0.166114					1.03698	0.314401					-1.16294	0.567807					NA	NA					-1.4095	0.361365
BB1389		conserved hypothetical protein		Conserved in organism other than E. coli	-1.20578	0.175134					1.1023	0.260994					1.42372	0.549889					-1.8164	NA					-2.03804	NA
BB1390		putative acetyltransferase	N-acetyltransferase activity		-1.33824	0.0640781					-1.05023	0.0914189					1.22076	0.132289					-1.73462	0.368746					-1.65086	0.549512
BB1391	cbpA	curved DNA-binding protein	DNA binding	Folding and Ushering	1.24995	0.482214					-2.05081	0.0867328	negative	-4.8117	0	0	-1.4516	0.284478					-3.41938	0.0684178	negative	-1.45358	0	0	-2.7889	0.200277	negative	-1.00482	0.0275418	0
BB1392		conserved hypothetical protein		Conserved in organism other than E. coli	1.34765	0.634084					-1.17802	0.205656					-1.58956	0.272425					-2.79513	0.056359	negative	-1.16924	0	0	-2.36996	0.330003
BB1393		putative membrane protein		transport	1.05977	0.158052					-1.20801	0.256507					-1.01874	0.177754					-2.5758	0.153025	negative	-0.962992	0.0362313	4.28655	-1.09109	0.363453
BB1394		putative membrane protein		Cell envelope	1.16484	0.122514					-1.50911	0.221477					-1.2065	NA					-2.71379	NA					3.06462	NA
BB1395	pitA, pit	probable phosphate transporter	inorganic phosphate transporter activity	transport	1.29221	0.0697675					1.58245	0.470647					2.00041	0.559132	positive	2.61445	0	14.3195	2.12831	1.62297	positive	1.1877	0	0	3.00923	2.98753	positive	1.33655	0	0
BB1396	mog, mogA, chlG	molybdopterin biosynthesis protein		Mo-molybdopterin cofactor biosynthesis	-1.38323	0.139283					1.33292	0.191465					-1.33465	0.0626438					NA	NA					-1.67411	NA
BB1397		putative exported protein		Periplasmic/ Exported/ Lipoprotein	1.31935	0.204672					1.74806	0.37405					1.04829	0.20775					-2.03156	0.179954					-1.86639	0.241059
BB1398		putative peptidase	metalloendopeptidase activity	proteolysis and peptidolysis	1.29088	0.409574					1.21694	0.226759					1.09987	0.158032					-2.00844	0.0763675					-1.33586	0.102065
BB1399		hypothetical protein		Unknown proteins, no known homologs	-1.15522	0.375592					1.88944	0.215789					1.41032	1.033					1.07476	0.241897					-1.0783	0.266461
BB1400	infA	translation initiation factor IF-1	RNA binding	translation	1.33933	0.275401					2.54431	1.06633	positive	3.71121	0	0	1.90457	1.4797					1.55383	0.538324					1.19426	0.695181
BB1401		conserved hypothetical protein	carbon-sulfur lyase activity	metabolism	-1.55677	0.118683					-1.13925	0.145476					1.10948	0.257659					2.06799	0.120915	positive	1.77138	0	0	-1.34669	0.0408534
BB1402		formate dehydrogenase	formate dehydrogenase activity	L-serine biosynthesis	1.25308	0.205226					-1.12716	0.0739318					-1.21809	0.0636396					-1.61673	NA					-2.01891	0.188386
BB1403		conserved hypothetical protein		Conserved in organism other than E. coli	1.3663	0.255716					-1.27383	0.161375					-1.3255	0.026163					-1.96728	0.0683441					-1.63957	0.141903
BB1404		putative transporter protein		transport	1.06294	0.173348					-1.30308	0.151032					-1.10651	0.0424264					2.18388	2.6064	positive	1.22888	0	0	5.43672	4.75741	positive	2.08284	0	0.0719616
BB1405	fmdA	formamidase	formamidase activity	metabolism	1.06494	0.154422					-2.50092	0.0459619					19.1541	2.78711	positive	13.0278	0	0.0549209	1.29318	1.12638					1.23296	0.679424
BB1406		putative LuxR-family transcriptional regulator	transcription factor activity	Global Regulatory Functions	1.11039	0.114498					-1.28977	0.149057					1.74704	0.599612					-1.45738	0.129401					1.96868	1.79672
BB1407		conserved hypothetical protein		Conserved in organism other than E. coli	1.05045	0.173623					1.02016	0.233673					-1.06948	0.262869					-1.77055	0.105907					-2.15454	0.131607
BB1408	fba, fda, cbbA	fructose-bisphosphate aldolase	fructose-bisphosphate aldolase activity	metabolism	1.0378	0.134949					1.13448	0.187054					1.06498	0.276243					-1.05863	0.394206					1.06728	0.567491
BB1409		conserved hypothetical protein	carbon-sulfur lyase activity	metabolism	-1.22372	0.077087					1.04606	0.149025					1.24548	0.244026					-1.1484	0.0720694					-1.47996	0.106303
BB1410	purC	phosphoribosylaminoimidazole-succinocarboxamidesynthase	phosphoribosylaminoimidazolesuccinocarboxamide synthase activity	purine nucleotide biosynthesis	1.17749	0.157802					1.27117	0.0975755					-1.11522	0.115764					-1.67685	0.077681					-1.77015	0.145548
BB1411		conserved hypothetical protein		Conserved in organism other than E. coli	-1.26349	0.301314					-1.19192	0.142424					1.3093	0.123744					2.31768	0.115966	positive	1.97033	0	0	2.33313	0.681088	positive	1.30174	0	0
BB1412		putative DNA-binding protein	DNA binding	Global Regulatory Functions	-1.09379	0.15454					-1.36155	0.137254					-1.4073	NA					-1.01016	NA					2.224	2.21819	positive	1.00247	0	0
BB1413		putative membrane protein		Cell envelope	1.6993	0.0652227					-1.16683	0.156586					1.57999	0.319017					-1.22148	0.0844448					1.11959	0.461515
BB1414		putative membrane protein		Cell envelope	1.15551	0.143373					-1.15685	0.214341					1.10011	0.114602					-1.48225	0.182938					-1.55801	0.300371
BB1415	purE	phosphoribosylaminoimidazole carboxylasecatalytic subunit	phosphoribosylaminoimidazole carboxylase activity	'de novo' IMP biosynthesis	1.58675	0.307884					-1.23429	0.134664					-1.40926	0.110139					-1.39377	0.380011					-2.24035	0.247747
BB1416	purK	phosphoribosylaminoimidazole carboxylase ATPasesubunit	phosphoribosylaminoimidazole carboxylase activity	'de novo' IMP biosynthesis	1.07259	0.151299					-1.19608	0.0730742					5.41376	1.17811	positive	10.8558	0	0	-1.8158	0.21646					-2.15708	0.182079
BB1417		conserved hypothetical protein		Conserved in organism other than E. coli	1.37629	0.30056					-1.35397	0.0991392					-1.04843	0.145601					-3.00935	0.013435	negative	-1.35062	0	0	-3.32992	NA
BB1418		putative extracellular solute-binding protein	transporter activity	transport	1.9622	0.477362					-1.10471	0.0837831					2.02687	0.915982	positive	2.2355	0.0322202	17.8483	-2.27012	0.00212132					1.33607	0.61088
BB1419		putative transcriptional regulator	DNA binding	regulation of transcription, DNA-dependent	1.38928	0.117798					1.10919	0.368002					1.5184	0.999711					1.00213	0.263866					-1.3881	NA
BB1420		putative arginase	catalytic activity		1.28322	0.106647					1.67657	0.230544					5.37073	2.52867	positive	6.29444	0	0	1.18607	0.687146					1.04041	0.0884195
BB1421		putative amino acid-binding periplasmic protein	transporter activity	transport	1.22194	0.175287					1.46271	0.14153					2.51281	2.28666	positive	2.5458	0	14.9403	NA	NA					1.04451	NA
BB1422		putative inner membrane component ofbinding-protein-dependent transport system	transporter activity	transport	1.42974	0.507906					1.33305	0.151684					1.28351	0.276771					-1.00916	0.236821					1.60574	0.426022
BB1423		putative ATP-binding component of ABCtransporter	ATP-binding cassette (ABC) transporter activity	transport	-1.03892	0.428671					1.47418	0.19534					-1.53042	0.323452					-1.02338	0.289295					1.04554	0.103918
BB1424		putative thiamine-pyrophosphate-requiringenzyme		metabolism	1.17183	0.190606					1.41612	0.803205					-1.08675	0.182628					-1.028	0.430626					-1.26689	0.232182
BB1425		conserved hypothetical protein	oxidoreductase activity	metabolism	1.12321	0.193982					-1.1522	0.203283					1.1843	0.554024					-1.37049	0.209674					-1.89836	0.322303
BB1426	gcdH	glutaryl-CoA dehydrogenase	glutaryl-CoA dehydrogenase activity	electron transport	-1.2623	0.270494					1.15413	0.303894					1.23226	0.564043					-1.34654	0.170271					-1.56853	0.232269
BB1427	ilvG	putative acetolactate synthase large subunit	acetolactate synthase activity		-1.63162	0.139055					1.02864	0.466395					1.22651	0.402977					1.03601	0.448306					-1.67718	0.070316
BB1428		probable LysR-familyt ranscriptional regulator	transcription factor activity	Global Regulatory Functions	-1.53961	0.188289					-1.07886	0.497893					1.47224	0.570161					1.37598	0.374767					-1.62771	0.194735
BB1429	xerD, xprb	integrase	DNA binding	DNA recombination	-1.10465	0.119222					-1.54947	0.297454					1.2753	0.639281					-1.3215	0.0169706					-1.88466	0.288341
BB1430		conserved hypothetical protein		Conserved in organism other than E. coli	1.23127	0.125757					-1.13073	0.0706125					1.81488	0.210011					-1.49931	0.264661					-1.99795	0.151486
BB1431		conserved hypothetical protein	hydrolase activity, acting on glycosyl bonds		2.58392	0.661003	positive	1.66951	0	0.224719	1.37811	0.282241					2.85759	0.177805	positive	11.2853	0	0	-1.06633	0.1355					-1.42878	0.0501398
BB1432		conserved hypothetical protein		Conserved in organism other than E. coli	1.0318	0.0824364					1.31871	0.513856					-1.03195	0.421119					-1.07002	0.402314					1.07179	0.143931
BB1433	pbpG	probable D-alanyl-D-alanine carboxypeptidase	serine carboxypeptidase activity	proteolysis and peptidolysis	1.45371	0.125059					-1.17785	0.223433					3.20696	0.8865	positive	2.36745	0.0198859	16.5946	1.01407	0.105113					-1.07261	0.605638
BB1434		hypothetical protein		Unknown proteins, no known homologs	1.42507	0.336082					1.3026	0.178595					NA	NA					-1.72478	0.086267					1.10332	0.225837
BB1435		putative membrane protein	transporter activity	transport	1.17183	0.0808233					-1.07673	0.436556					1.20508	0.639397					-1.03906	0.46668					1.91262	1.86252
BB1436		conserved hypothetical protein		Conserved in organism other than E. coli	1.20047	0.244938					-1.39303	0.256801					-2.17273	NA					NA	NA					-1.36072	0.5076
BB1437		putative nuclease	DNA binding	DNA repair	1.10223	0.325231					-1.20614	0.106027					-1.38805	NA					NA	NA					-2.80495	0.026163	negative	-1.17115	0	0
BB1438	dnaX, dnaZ, dnazX	DNA polymerase III subunit Tau	nucleotide binding	DNA replication	1.13953	0.216596					1.02428	0.174321					-1.02199	0.217315					-1.50716	0.0516188					-2.47462	0.0882666	negative	-0.936487	0.0427547	0
BB1439		conserved hypothetical protein		Conserved in organism other than E. coli	1.08092	0.173605					1.0233	0.178809					-1.28276	0.0840357					-2.36022	0.0106066	negative	-0.938471	0.065852	5.05025	-2.95574	0.0579511	negative	-1.19809	0	0
BB1440	recR	recombination protein RecR	nucleic acid binding	DNA repair	1.03064	0.170413					1.06471	0.194898					-1.37228	0.0828903					-2.93194	0.0219203	negative	-1.29755	0	0	-1.97102	0.020232
BB1441		conserved hypothetical protein		metabolism	1.10606	0.237624					-1.02761	0.220192					-1.13244	0.162019					-3.79931	0.0961665	negative	-1.61291	0	0	-1.98601	0.0260256
BB1442		putative exported protein		Periplasmic/ Exported/ Lipoprotein	1.35924	0.2998					1.69087	0.434689					-1.0542	0.124989					-1.44582	0.0890955					-3.27181	0.116673	negative	-1.29545	0	0
BB1443		probable ATP-binding ABC transporter protein	ATP-binding cassette (ABC) transporter activity	transport	2.23243	0.849762	positive	1.16423	0	7.89656	1.61962	0.341739					-1.4487	0.0755003					-1.95393	0.160262					-2.22806	0.151442
BB1444		probable transmembrane permease ABC transporterprotein	transporter activity	transport	1.59907	0.115019					-1.0923	0.112753					-1.19186	0.170814					-1.28277	0.17553					-1.31366	0.418945
BB1445	talB	transaldolase B	pentose-phosphate shunt	metabolism	-1.62412	0.136342					1.12535	0.144067					-1.17597	0.145354					1.29757	0.102867					1.08	0.241235
BB1446	carA, pyrA	carbamoyl-phosphate synthase small chain	carbamoyl-phosphate synthase (glutamine-hydrolyzing) activity	nitrogen metabolism	1.24076	0.139944					1.52533	0.187121					-1.07089	0.333428					1.17986	0.20892					1.03467	0.361721
BB1447	carB, pyrA	carbamoyl-phosphate synthase large chain	IMP cyclohydrolase activity	purine nucleotide biosynthesis	-1.11491	0.257685					1.42278	0.395374					1.26988	0.49896					1.09066	0.238405					-1.20103	0.266109
BB1448		probable short chain dehydrogenase	oxidoreductase activity	metabolism	1.39544	0.18201					1.34303	0.392794					-1.45953	0.297775					-2.40484	0.230951					-2.27273	0.156917
BB1449	gpmB	probable phosphoglycerate mutase 2	phosphoglycerate mutase activity	metabolism	1.39544	0.155781					1.37261	0.227272					1.00348	0.225452					-1.17202	0.587173					-1.30662	0.521136
BB1450		LysR-family transcriptional regulator	transcription factor activity	Global Regulatory Functions	1.25941	0.124421					1.33342	0.357127					-1.0662	0.173206					-1.06316	0.902644					-1.27886	0.119887
BB1451		probable ATP-binding component of ABCtransporter	ATP-binding cassette (ABC) transporter activity	transport	-1.10303	0.426169					1.05197	0.575143					1.14028	0.0678823					NA	NA					3.55938	NA
BB1452		probable permease component of ABC transporter	transporter activity	transport	1.0716	0.5879					1.14948	0.594898					1.80296	0.842712					NA	NA					2.48041	0.708521	positive	1.46448	0	0
BB1453		putative regulatory lipoprotein	transporter activity	transport	-1.05721	0.158242					1.33933	0.578779					-1.05475	0.234948					-3.86917	0.180312	negative	-1.52984	0	0	-1.10594	NA
BB1455		putative xanthine	transporter activity	transport	1.46503	0.482514					1.45273	0.392225					1.65489	0.559056					-1.302	0.0912168					-2.18023	NA
BB1456		methyl-accepting chemotaxis protein	signal transducer activity	Chemotaxis, motility	1.18715	0.0760044					1.15802	0.401086					2.19908	0.89109	positive	2.91695	0	11.7118	-1.60471	0.351895					-3.53261	NA
BB1457	greA	transcription elongation factor	DNA binding	Global Regulatory Functions	2.88445	0.549697	positive	2.04109	0	0	1.74473	0.235149					-1.42559	0.328614					-1.20295	0.404044					1.32862	1.36619
BB1458		conserved hypothetical protein		Conserved in organism other than E. coli	-1.01573	0.193675					-1.16182	0.114192					-1.70532	0.152135					-2.64811	0.165659	negative	-0.981596	0.0362313	3.74486	-2.13068	0.244207
BB1459	rrmJ, ftsJ, mrsF	ribosomal RNA large subunit methyltransferase j	methyltransferase activity		2.45554	0.748926	positive	1.56038	0	1.2572	1.25696	0.363649					1.76166	1.39561					1.8439	1.69444					-1.40247	0.0954044
BB1460	ftsH, hflB, mrsC, tolZ	cell division protein	metalloendopeptidase activity	cytokinesis	-1.17442	0.249382					1.32738	0.193098					-1.84485	0.360444					-1.39424	0.127028					-1.97929	0.169301
BB1461	folP, dhpS	dihydropteroate synthase	dihydropteroate synthase activity	folic acid and derivative biosynthesis	-1.06113	0.213961					1.21498	0.41107					-1.63762	0.261691					NA	NA					-1.85644	0.27365
BB1462	mrsA	phosphoglucomutase	intramolecular transferase activity, phosphotransferases	carbohydrate metabolism	-1.45283	0.121427					1.37557	0.465552					-1.77908	0.296443					-5.17108	0.0657609	negative	-2.10885	0	0	-3.5275	0.109602	negative	-1.39178	0	0
BB1463		conserved hypothetical protein		Conserved in organism other than E. coli	-1.00721	0.310517					1.13185	0.364738					-1.99607	0.294219					-3.44521	0.123037	negative	-1.44083	0	0	-2.34601	0.137886
BB1464	ppx	exopolyphosphatase	exopolyphosphatase activity		-1.04598	0.334458					1.11525	0.241012					-1.65345	0.223151					-3.00604	0.131522	negative	-1.2378	0	0	1.53846	0.822932
BB1465	ppk	polyphosphate kinase	polyphosphate kinase activity	polyphosphate biosynthesis	-1.46645	0.315944					-1.01922	0.357725					-1.18883	0.0544472					-1.68235	0.207889					1.7507	0.778523
BB1466	pstS, phoS	phosphate-binding periplasmic protein precursor	transporter activity	transport	-1.41036	0.42342					-1.35059	0.299367					-1.82363	0.302759					NA	NA					-1.40896	0.314399
BB1467	pstC, phoW	phosphate transport system permease protein	inorganic phosphate transporter activity	phosphate transport	-1.12624	0.352974					1.04129	0.542303					1.06521	0.203809					-1.46127	NA					-1.86353	NA
BB1468	pstA, phoT	phosphate transport system permease protein	inorganic phosphate transporter activity	phosphate transport	-1.39447	0.169059					1.16278	0.551253					1.12411	0.595557					-1.49155	0.550129					-1.36631	NA
BB1469	pstB, phoT	phosphate transport ATP-binding protein	ATP-binding cassette (ABC) transporter activity	phosphate transport	-1.00806	0.147955					-1.45603	0.127827					1.15933	0.594394					NA	NA					-3.59513	NA
BB1470		conserved hypothetical protein	catalytic activity	Conserved in organism other than E. coli	-1.52089	0.162937					-1.08116	0.105958					1.54829	NA					-1.13287	0.141539					-1.2151	NA
BB1471		putative exported protein		Periplasmic/ Exported/ Lipoprotein	-1.58186	0.190554					-1.5566	0.228372					1.76314	NA					NA	NA					2.02092	NA
BB1472		conserved hypothetical protein		Conserved in organism other than E. coli	-1.43822	0.202515					1.21442	0.184544					NA	NA					-1.2223	0.115966					1.05497	0.308076
BB1473		putative oxidoreductase	oxidoreductase activity		1.19197	0.180811					-1.11215	0.389936					-1.00487	0.266525					-1.40354	0.328849					-1.31804	0.0671739
BB1474		putative DNA-binding protein	DNA binding		1.12204	0.0434806					-1.01476	0.166936					1.35644	0.354561					-1.08681	0.0912168					-1.17792	0.321063
BB1475		putative exported protein		Periplasmic/ Exported/ Lipoprotein	1.17299	0.135416					-1.10546	0.157077					1.3249	0.162655					1.10571	0.665584					-1.41386	0.248489
BB1476		Putative gluconate dehydrogenase		metabolism	1.68565	0.23419					-1.12788	0.174899					1.20769	0.196461					-1.18266	1.09107					1.23405	1.52169
BB1477		Putative cytochrome C precursor	alcohol dehydrogenase activity	electron transport	-1.03498	0.0925471					1.06348	0.148473					1.69924	0.313686					1.09706	0.0827315					1.37231	0.72337
BB1478		Putative carbonic anhydrase precursor	carbonate dehydratase activity	carbon utilization	1.33483	0.0504794					1.04721	0.163343					2.09215	0.76036	positive	2.94248	0	11.5021	1.40431	0.596065					-1.16035	0.235715
BB1479		Putative regulatory protein	transcription factor activity	Global Regulatory Functions	1.08225	0.0863427					-1.12822	0.183899					1.92231	0.238861					1.30433	0.776786					1.25313	0.619505
BB1480	gbd	NAD-dependent 4-hydroxybutyrate dehydrogenase	iron ion binding	metabolism	1.18648	0.0774511					-1.19075	0.16931					-1.12118	NA					-1.52651	0.0739797					-1.31048	NA
BB1481		Putative ketoglutarate semialdehydedehydrogenase	phenylacetaldehyde dehydrogenase activity	metabolism	1.25375	0.0934815					-1.52328	0.322293					NA	NA					-1.8261	0.236036					-1.09995	NA
BB1482		Hypothetical protein		Unknown proteins, no known homologs	1.08725	0.194482					1.28793	0.240054					3.14717	1.97817	positive	2.50823	0	15.2841	-1.58396	0.422407					-1.38731	0.430628
BB1483		Hypothetical protein		Unknown proteins, no known homologs	1.21695	0.370979					1.07383	0.237193					NA	NA					-1.56732	0.0800333					-1.14904	0.108855
BB1484		Putative branched-chain amino acid transporterATP-binding protein	ATP-binding cassette (ABC) transporter activity	transport	1.13207	0.332183					1.18639	0.223006					NA	NA					NA	NA					4.91077	NA
BB1485		Putative branched-chain amino acid transporterATP-binding protein	ATP-binding cassette (ABC) transporter activity	transport	-1.22852	0.202347					-1.20837	0.222119					-1.02907	0.0254558					NA	NA					3.1561	2.8857	positive	1.43982	0	0
BB1486		Putative high-affinity branched-chain amino acidtransporter membrane protein	transporter activity	transport	1.18581	0.18457					-1.79016	0.267183					1.48497	0.132389					1.37671	1.07797					1.21354	0.0678823
BB1487		Putative branched-chain amino acid transportermembrane protein	transporter activity	transport	1.24792	0.277058					-1.46057	0.0701332					NA	NA					1.08134	NA					1.67795	0.572909
BB1488		Putative branched-chain amino acid transportersubstrate binding protein		transport	-1.11569	0.210204					-1.42067	0.104878					NA	NA					NA	NA					1.58277	NA
BB1489		Putative high-affinity branched-chain amino acidtransporter ATP-binding protein	ATP-binding cassette (ABC) transporter activity	transport	-1.01111	0.230927					-1.03048	0.240951					1.60759	0.997153					-1.87749	0.338704					2.05456	NA
BB1490		Putative branched-chain amino acid transporterATP-binding protein	ATP-binding cassette (ABC) transporter activity	transport	1.29637	0.23055					1.15876	0.239773					1.26774	0.905314					-1.61196	0.139784					1.3492	0.87182
BB1491		Putative high-affinity branched-chain amino acidtransporter membrane protein	transporter activity	transport	1.08208	0.0271913					-1.18252	0.107937					2.62746	NA					-1.65687	0.355675					3.15405	2.29668	positive	1.55041	0	0
BB1492		Putative high-affinity branched-chain amino acidtransporter membrane protein	transporter activity	transport	1.28105	0.154923					1.12955	0.207064					1.00861	0.326378					-1.31557	0.0968108					1.73703	1.0092
BB1493		Putative branched-chain amino acid transportersubstrate-binding protein		transport	-1.2	0.141404					-1.26318	0.100835					2.81689	1.21224	positive	2.27166	0.0322202	17.5027	-1.15617	0.158392					-2.34375	NA
BB1494		conserved hypothetical protein		Conserved in organism other than E. coli	1.03813	0.222109					-1.23073	0.445477					1.40736	NA					-1.46362	0.0148492					-1.38652	NA
BB1495		Putative transcriptional regulator	DNA binding	regulation of transcription, DNA-dependent	1.06294	0.384307					1.05571	0.248529					1.61432	NA					-1.08208	0.499404					1.04123	NA
BB1496		Putative short chain dehydrogenase	oxidoreductase activity	metabolism	-1.04817	0.266773					-1.48699	0.0364005					NA	NA					NA	NA					-1.13583	NA
BB1497		putative exported protein		Periplasmic/ Exported/ Lipoprotein	1.27106	0.195093					1.25764	0.603276					-1.10771	0.0282843					-1.52141	NA					1.02701	0.350728
BB1498		Putative hydrolase	hydrolase activity	metabolism	1.18981	0.272445					-1.2147	0.124557					1.45434	0.104143					-1.24115	0.00424264					-1.08939	0.468106
BB1499		Putative monoxygenase	monooxygenase activity	electron transport	1.16767	0.226555					-1.19274	0.142287					4.41081	2.44053	positive	3.64083	0	6.46448	1.38439	0.0615183					-1.45842	0.0425715
BB1500		Putative 3-hydroxybutyryl-CoA dehydrogenase	oxidoreductase activity	metabolism	1.21662	0.25858					-1.3056	0.109033					2.23045	1.11874	positive	2.63045	0	14.1762	-1.0413	0.581949					-1.87789	0.118536
BB1501		Putative enoyl-CoA hydratase	catalytic activity	metabolism	1.11588	0.127679					-1.17853	0.145423					2.28236	0.456661	positive	5.46968	0	0	2.74295	2.13795	positive	1.47451	0	0	1.3295	0.676373
BB1502		Putative L-carnitine dehydrogenase-like protein		metabolism	1.42524	0.267496					-1.25934	0.0730382					2.51536	0.456969	positive	2.88437	0	11.9819	2.21422	0.351432	positive	1.83437	0	0	-1.14044	0.390441
BB1503		Putative ABC transport system, solute-bindingprotein		transport	1.10823	0.254702					-1.36124	0.181407					2.66459	0.096459	positive	5.05555	0	0.48996	NA	NA					1.58482	0.434871
BB1504		Putative ABC transport system, permease protein	transporter activity	transport	1.88728	0.375948					-1.04457	0.0971604					NA	NA					-1.06068	0.00919239					1.05573	0.106514
BB1505		Putative ABC transport system, permease protein	transporter activity	transport	1.1988	0.314611					-1.49356	0.157344					-1.04229	0.356848					-1.2879	NA					1.74933	NA
BB1506		Putative ABC transport system, ATP-bindingprotein	ATP-binding cassette (ABC) transporter activity	transport	1.09973	0.139343					-1.05371	0.154646					1.67346	NA					NA	NA					1.16021	0.53858
BB1507		Putativa ABC transport system, ATP-bindingprotein	ATP-binding cassette (ABC) transporter activity	transport	1.02138	0.214767					-1.26528	0.0616563					NA	NA					2.27125	2.13476	positive	1.44271	0	0	2.71781	2.21262	positive	1.23984	0	0
BB1508		Putative amidase	amidase activity		-1.28169	0.34472					-1.07809	0.0528911					1.04632	0.688222					-1.24795	NA					1.4039	0.65159
BB1509		Conserved hypothetical protein		Conserved in organism other than E. coli	1.25175	0.169232					-1.20442	0.206992					NA	NA					NA	NA					1.34099	0.23437
BB1510		Putative GntR-family transcriptional regulator	transcription factor activity	Global Regulatory Functions	1.18698	0.423647					-1.49081	0.142002					1.648	0.571646					1.21879	0.497828					1.80103	0.500787
BB1511		Conserved hypothetical protein		Conserved in organism other than E. coli	1.93623	0.389595					-1.23098	0.180292					NA	NA					-3.35644	0.0544472	negative	-1.48119	0	0	1.12027	0.0136504
BB1512		probable short chain dehydrogenase	oxidoreductase activity	metabolism	1.41059	0.31663					-1.69813	0.0732339					NA	NA					NA	NA					2.61005	NA
BB1513		probable short chain dehydrogenase	oxidoreductase activity	metabolism	1.18581	0.215411					-1.06025	0.132641					1.09371	0.24282					-1.4322	0.256646					-1.62284	0.196548
BB1514		Putative ABC transport system, membrane protein		transport	1.18581	0.218425					1.07975	0.284808					1.2753	0.547283					-1.28942	0.0749683					-1.26208	0.0998465
BB1515		Putative ABC transport system, membrane protein		transport	1.32101	0.074859					1.18053	0.0869264					-1.38957	0.252637					-1.21767	0.122514					-1.5792	0.180618
BB1516		Putative ABC transport system, solute-bindingprotein		transport	1.46737	0.0967376					1.0069	0.1788					3.0225	2.17984					-1.17605	0.0151658					-1.33379	0.263721
BB1517		Hypothetical protein		Unknown proteins, no known homologs	1.28738	0.232718					1.08721	0.188834					-1.40051	0.342462					-1.44201	0.0523355					-1.55602	0.163296
BB1518		Putative hydrolase	hydrolase activity	metabolism	1.63154	0.417753					1.09581	0.135187					1.16442	0.157685					-1.61673	0.086267					-1.2856	0.0623912
BB1519		Putative GntR-family transcriptional regulator	transcription factor activity	Global Regulatory Functions	3.68115	1.33602	positive	2.16418	0	0	1.04467	0.196059					3.86531	1.90579	positive	5.15923	0	0.246027	1.59386	0.365249					2.49737	1.58246	positive	1.2426	0	0
BB1520		Putative AsnC-family transcriptional regulator	transcription factor activity	Global Regulatory Functions	-1.10914	0.335599					1.06767	0.15133					1.36537	0.601189					-1.17842	0.183647					-1.37673	0.141366
BB1521		Putative diaminopropionate ammonia-lyase	amino acid metabolism	metabolism	1.12388	0.350937					1.00424	0.583333					1.82819	0.580785					-1.1057	0.206383					-1.13302	0.0740023
BB1522		Putative peptidase	metallopeptidase activity	proteolysis and peptidolysis	-1.13492	0.294272					-1.4821	0.237595					3.71649	2.02495	positive	3.42782	0	7.85361	1.08828	0.4278					1.03904	0.0430155
BB1523		Putative ABC transport system, substrate-bindingprotein	transporter activity	transport	-1.05498	0.294497					-1.18196	0.228154					1.76294	0.832917					1.0181	0.0700036					1.66256	0.0577083
BB1524		Putative ABC transport system, integral membraneprotein	transporter activity	transport	-1.04011	0.188657					-2.17935	0.173995					NA	NA					NA	NA					1.00978	0.417854
BB1525		Putative ABC transport system, integral membraneprotein	transporter activity	transport	-1.13107	0.296777					NA	NA					1.94719	0.711008					NA	NA					1.73347	0.154225
BB1526		Putative ABC transport system, ATP-bindingprotein	ATP-binding cassette (ABC) transporter activity	transport	1.02897	0.262659					-1.6874	0.193644					1.24647	0.499451					1.07311	0.158641					-1.38731	0.362266
BB1527		Putative membrane protein		Cell envelope	1.00866	0.217268					-1.07725	0.292246					1.125	0.438964					-1.01446	0.04438					-1.70514	0.103744
BB1528		Putative amino acid aminotransferase			1.11871	0.445475					-1.56115	0.255624					2.68187	1.10475	positive	2.20299	0.0322202	18.1599	1.0711	0.0484974					-1.5398	0.113074
BB1529		Putative dehydrogenase	oxidoreductase activity, acting on the CH-OH group of donors, NAD or NADP as acceptor	metabolism	1.15125	0.350043					-1.21162	0.18846					1.8888	1.12671					-1.40534	0.225336					-1.99224	0.0973426
BB1530		Putative amino acid hydrolase	metallopeptidase activity	proteolysis and peptidolysis	-1.19309	0.389177					-1.57473	NA					1.82424	0.762498					1.43959	0.670222					1.58646	0.0431335
BB1531		Putative decarboxylase	racemase and epimerase activity, acting on amino acids and derivatives	metabolism	1.09824	0.333715					-1.02295	0.255748					2.39093	1.35999	positive	2.44786	0.0198859	15.8421	-1.08595	0.11266					-1.7612	0.10475
BB1532		putative aldolase	aldolase activity	metabolism	1.10639	0.229914					1.41871	0.0898271					1.56603	0.577841					1.11424	0.307295					-1.42128	0.103359
BB1533		putative creatinine amidohydrolase	hydrolase activity		1.23377	0.190709					-1.07689	0.293533					-1.3084	0.0920344					-1.10637	0.129626					-1.60714	0.0735686
BB1534		putative exported protein		Periplasmic/ Exported/ Lipoprotein	1.06527	0.564002					-1.56501	0.205785					2.97684	0.42557	positive	2.54262	0	14.9692	-1.48346	0.127279					1.36862	1.64508
BB1535		putative exported protein		Periplasmic/ Exported/ Lipoprotein	-1.10873	0.273982					-1.10764	0.13762					3.02464	1.5208					1.65948	1.70548					1.97538	0.536905
BB1536		Putative LysR-family transcriptional regulator	transcription factor activity	Global Regulatory Functions	1.20263	0.196608					-1.36438	0.148571					2.71682	1.53038	positive	2.74123	0	13.2002	1.4296	0.735721					1.16321	0.932404
BB1537		putative exported protein		Periplasmic/ Exported/ Lipoprotein	1.19214	0.181568					1.27877	0.242185					-1.3329	0.0971644					-1.07338	0.158658					-2.39088	0.126463
BB1538		Putative membrane protein	cation transporter activity	potassium ion transport	1.20813	0.200236					1.18684	0.170177					-1.16729	0.160925					1.12137	0.227907					-1.58331	0.112138
BB1539		Putative LysR-family transcriptional regulator	transcription factor activity	Global Regulatory Functions	1.19214	0.0754763					-1.00272	0.164943					1.32654	0.488937					-1.01034	0.312719					1.11856	0.566441
BB1540		Hypothetical protein		Unknown proteins, no known homologs	1.42757	0.222803					1.12437	0.0855429					1.0977	0.231053					1.09395	0.208756					-1.38968	0.156752
BB1541		Putative transferase	transferase activity		1.36214	0.207732					1.3519	0.0881779					-1.20543	0.246152					-1.12618	0.226172					-1.59522	0.0662269
BB1542	metC	cystathionase beta-lyase	amino acid metabolism	metabolism	1.28638	0.130336					-1.0826	0.0880241					1.12352	NA					-1.2056	0.0691785					-1.27384	0.211115
BB1543		Conserved hypothetical protein	hydrolase activity, acting on ester bonds	metabolism	-1.075	0.0725656					-1.6625	0.277186					1.91836	0.0374767					-1.52311	NA					1.34728	NA
BB1544		putative exported protein		Periplasmic/ Exported/ Lipoprotein	-1.00485	0.230283					-1.57066	0.233988					1.69686	0.83409					NA	NA					2.15303	1.52042	positive	1.02132	0	0
BB1545	bisC	Putative biotin sulfoxide reductase	oxidoreductase activity	electron transport	1.16563	0.211695					-1.12089	0.414099					1.08706	NA					-2.15394	NA					-1.6196	0.0601041
BB1546		Conserved hypothetical protein	hydrolase activity, acting on carbon-nitrogen (but not peptide) bonds	nitrogen metabolism	-1.28005	0.369682					1.04063	0.250077					NA	NA					NA	NA					1.20041	0.564271
BB1547		Putative amino acid ABC transport system,ATP-binding protein	ATP-binding cassette (ABC) transporter activity	transport	-1.4751	0.273079					-1.07599	0.163342					2.52349	1.16885					-2.63029	NA					1.15692	NA
BB1548		Putative amino acid ABC transport system,ATP-binding protein	ATP-binding cassette (ABC) transporter activity	transport	-1.44361	0.258831					-1.65639	0.100364					1.30519	0.666553					-3.99927	0.131522	negative	-1.63406	0	0	1.35959	1.06235
BB1549		Putative amino acid ABC transport system,membrane protein	transporter activity	transport	1.14269	0.142046					1.40836	0.461235					-2.05676	0.356976	negative	-2.6345	0	12.4068	-2.79847	0.216085	negative	-1.02144	0	2.69018	-3.77322	0.234786	negative	-1.27917	0	0
BB1550		Putative amino acid ABC transport system,membrane protein	transporter activity	transport	-1.0147	0.618043					1.4812	0.367345					NA	NA					-2.63282	0.293449	negative	-0.967605	0.0362313	4.14922	1.25292	0.766504
BB1551		Putative amino acid ABC transport system,substrate-binding protein		transport	-1.53246	0.449206					-1.15867	0.167611					3.36564	3.65911					NA	NA					1.70831	NA
BB1552		Putative exported protein		Periplasmic/ Exported/ Lipoprotein	-1.31107	0.268098					1.14976	NA					1.64192	0.994192					NA	NA					-1.00144	NA
BB1553		Hypothetical protein		Unknown proteins, no known homologs	-1.20255	0.151912					1.20744	0.0374767					1.39504	0.053033					-2.73004	NA					1.28	0.825901
BB1554		Putative UDP-N-acetylglucosamine1-carboxyvinyltransferase	transferase activity		1.11672	0.198068					-1.09281	0.258859					1.40637	0.199947					-1.78557	0.115966					-1.38494	NA
BB1555		Conserved hypothetical protein		Conserved in organism other than E. coli	1.48551	0.188311					1.26217	0.311485					1.42953	0.156271					-2.50733	0.176857					-1.93914	0.375474
BB1556		ABC transporter, ATP-binding protein	ATP-binding cassette (ABC) transporter activity	transport	1.03863	0.105381					1.30778	0.422432					1.65769	NA					-1.34225	0.0834326					-1.59366	0.207524
BB1557	tpm	thiopurine S-methyltransferase	thiopurine S-methyltransferase activity		-1.0171	0.181083					-1.10171	0.334095					1.43758	0.88168					NA	NA					-1.46367	0.164394
BB1558	vir-18	vir-repressed protein			1.20879	0.393063					1.39509	0.523832					-1.65255	0.0325269					NA	NA					-1.41715	0.394566
BB1559		putative exported protein		Periplasmic/ Exported/ Lipoprotein	-1.30169	0.0748412					-1.47096	0.147843					-1.18076	0.193787					-1.19559	0.711008					-1.51022	0.262124
BB1560		putative lipoprotein		Periplasmic/ Exported/ Lipoprotein	1.01615	0.182986					-1.06382	0.129675					-1.13688	0.502324					-2.87041	0.0643467	negative	-1.22302	0	0	1.06475	0.368516
BB1561		conserved hypothetical protein		Conserved in organism other than E. coli	-1.02387	0.172119					-1.39239	0.22265					-2.61008	0.104088	negative	-2.58484	0	12.8279	-2.3474	0.484447					-2.47211	NA
BB1562		putative phospholipase			1.04729	0.255986					1.35092	0.339471					1.94586	0.460866					-2.06921	NA					-1.20668	NA
BB1563		probable aldehyde dehydrogenase	oxidoreductase activity	metabolism	-1.3429	0.238016					-1.13979	0.0939055					1.63995	NA					-3.49808	NA					1.46133	0.748119
BB1564		putative exported protein	catalytic activity, signal transduction	signal transduction	-1.12115	0.312656					-1.18889	0.0245561					2.15391	0.0700036					NA	NA					1.43426	0.742462
BB1565		conserved hypothetical protein		Conserved in organism other than E. coli	-1.16508	0.170776					-1.25123	0.348604					1.65522	0.52781					1.04624	0.943184					4.19446	NA
BB1566		biotin carboxyl carrier protein	acetyl-CoA carboxylase activity	fatty acid biosynthesis	-1.41251	0.0864492					1.10703	0.319581					-1.17574	NA					-1.42178	0.316784					-1.10294	NA
BB1567		probable carboxylase			-1.34122	0.198689					1.53088	0.103945					1.72569	NA					-1.73188	0.194697					-1.43805	0.248194
BB1568		conserved hypothetical protein		Conserved in organism other than E. coli	-1.32554	0.206058					1.27031	0.467822					1.48653	0.85137					-1.82915	0.161545					-2.44729	0.108453	negative	-0.907827	0.0427547	0
BB1569		conserved hypothetical protein	aminocarboxymuconate-semialdehyde decarboxylase activity	metabolism	-1.05081	0.174474					-1.32609	0.0792859					-1.24805	NA					-2.22942	0.026163					-2.16602	0.137442
BB1570		conserved hypothetical protein		Conserved in organism other than E. coli	-1.25321	0.0930103					-1.2996	0.217054					NA	NA					NA	NA					2.06687	NA
BB1571		GntR-family transcriptional regulator	transcription factor activity	Global Regulatory Functions	-1.04945	0.0701154					-1.21234	0.154369					1.66147	0.691278					-1.77285	0.101405					1.24882	0.547301
BB1572	accC, fabG	biotin carboxylase	biotin carboxylase activity	metabolism	-1.18884	0.134511					-1.03482	0.197638					NA	NA					2.01133	NA					3.64144	4.17334	positive	1.42779	0	0
BB1573		putative acyl-CoA carboxylase	biotin carboxylase activity		-1.0632	0.300181					1.00283	0.149222					3.07761	0.516617	positive	2.49179	0	15.4353	-1.46597	0.127279					1.56991	0.601985
BB1574		Putative biotinylated protein			1.01748	0.22524					-1.00808	0.239638					1.07523	0.343671					-1.79495	0.20036					1.13477	NA
BB1575		Putative acetyl-CoA synthetase			-1.0382	0.159077					-1.20252	0.0657561					1.98144	0.481878					-1.07697	NA					2.74051	1.17521	positive	1.53106	0	0
BB1576		Conserved hypothetical protein		Conserved in organism other than E. coli	1.23676	0.191713					1.25147	0.204075					1.25066	0.00848528					-1.85206	0.120915					1.09074	0.744516
BB1577		Putative solute-binding protein		transport	1.22461	0.138772					1.02622	0.250057					1.30453	0.514884					-1.22449	0.171429					1.21128	0.115425
BB1578		Putative membrane protein		Cell envelope	1.01049	0.151587					1.06693	NA					1.89668	0.382044					-1.17859	0.380102					-1.38337	NA
BB1579		Putative membrane protein		Cell envelope	-1.20481	0.112231					-1.07451	0.154072					NA	NA					-1.25944	0.165463					2.304	NA
BB1580		Putative membrane protein	transporter activity	transport	1.11022	0.46628					1.48897	0.26228					1.18594	0.0718076					-1.48709	0.293436					-1.564	0.101579
BB1581		Putative reductase	disulfide oxidoreductase activity	electron transport	1.07576	0.238078					-1.02292	0.0855938					-2.17273	0.178191					-2.29488	0.0226274					-1.77747	0.155635
BB1582		Hypothetical protein		Unknown proteins, no known homologs	1.03277	0.193201					-1.08753	0.250134					NA	NA					NA	NA					1.50359	0.849235
BB1583		Putative decarboxylase	lyase activity	aromatic compound metabolism	-1.03019	0.196478					-1.2517	0.120107					NA	NA					-2.22579	0.0205061					-1.50649	0.0268701
BB1584		Putative LysR-family transcriptional regulator	transcription factor activity	regulation of transcription, DNA-dependent	1.54362	0.331123					1.05682	0.0707643					NA	NA					-2.57096	NA					2.12677	2.74216
BB1585		putative membrane protein		Cell envelope	1.04296	0.241312					-1.19075	0.106707					NA	NA					NA	NA					2.62728	NA
BB1586	ndoA, pahA2	Putative ferredoxin	oxidoreductase activity	metabolism	-1.06301	0.214162					-1.26476	0.110937					4.58254	0.969175	positive	3.07641	0	10.4304	NA	NA					1.33771	0.404181
BB1587		Putative oxygenase	catalytic activity	metabolism	1.18498	0.198732					-1.51317	0.162987					NA	NA					-1.98801	NA					1.44738	0.875398
BB1588		Putative cyclodeaminase			1.1675	0.233854					1.02683	0.0675209					2.14159	0.646295					-1.11653	NA					1.87938	0.342947
BB1589		Putative dioxygenase	oxidoreductase activity, acting on single donors with incorporation of molecular oxygen, incorporation of two atoms of oxygen		1.02964	0.247777					-1.55899	0.0558614					-1.13055	0.0219203					NA	NA					3.71856	NA
BB1590		Putative dioxygenase (small subunit)	oxidoreductase activity, acting on single donors with incorporation of molecular oxygen, incorporation of two atoms of oxygen	electron transport	-1.30169	0.137372					-1.0182	0.127824					1.99671	NA					1.53049	0.584836					-1.19485	NA
BB1591		Putative oxygenase (large subunit)	iron ion binding	electron transport	-1.21216	0.150151					-2.31535	NA					NA	NA					3.38439	1.05925	positive	2.42762	0	0	2.84718	NA
BB1592		Putative ABC transport system, substrate-bindingprotein		transport	-1.25086	0.0518033					-1.36307	0.205061					NA	NA					1.01554	0.398808					-1.04434	NA
BB1593		Putative ABC transport system, membrane protein	transporter activity	transport	1.16234	0.352723					NA	NA					1.46551	0.16122					NA	NA					2.14031	0.106773	positive	1.35447	0	0
BB1594		Putative ABC transport system, membrane protein	transporter activity	transport	1.26024	0.391375					-1.34857	0.118298					1.31521	0.204354					NA	NA					2.02051	0.664354	positive	1.09213	0	0
BB1595		Putative ABC transport system, ATP-bidningprotein	ATP-binding cassette (ABC) transporter activity	transport	1.38087	0.284802					1.04491	0.208926					4.66656	1.57007	positive	4.22424	0	3.34822	-1.20083	0.233345					1.42386	0.0502029
BB1596		Putative ABC transport system, ATP-bindingprotein	ATP-binding cassette (ABC) transporter activity	transport	1.35744	0.371214					-1.3049	0.257682					NA	NA					NA	NA					2.00205	1.47319	positive	0.943869	0.0229386	0.437854
BB1597		Putative oxidoreductase	oxidoreductase activity	metabolism	1.24975	0.156647					-1.0918	0.155662					NA	NA					-3.72684	NA					-1.20113	0.591385
BB1598		Putative glutamyltransferase	gamma-glutamyltransferase activity		1.23077	0.360822					1.07728	0.163069					2.45598	0.817874	positive	4.13834	0	3.74557	1.22574	0.51306					-1.10947	0.103945
BB1599		putative exported protein		Periplasmic/ Exported/ Lipoprotein	1.30037	0.24444					1.17244	0.141739					2.72898	0.198567	positive	9.04975	0	0	1.56461	0.843224					-1.12121	0.433927
BB1600		Putative GntR-family transcriptional regulator	transcription factor activity	Global Regulatory Functions	1.21279	0.336315					1.00833	0.119829					2.78893	1.31344	positive	3.0922	0	10.3072	1.57083	0.623162					2.29046	0.278616	positive	1.38994	0	0
BB1601		Putative membrane protein		Cell envelope	1.41638	0.433333					-1.0723	0.124082					1.35059	0.296433					-1.36298	0.332917					1.44533	1.14234
BB1602		Conserved hypothetical protein		Conserved in organism other than E. coli	1.08825	0.29724					1.18698	0.124342					1.07769	0.161927					-2.7111	0.0304056	negative	-1.15871	0	0.0526918	-1.95836	0.028589
BB1603		Putative exported protein		Periplasmic/ Exported/ Lipoprotein	-1.08372	0.186637					1.33847	0.423392					-1.03284	0.176341					-1.82549	0.203157					-1.62717	0.0615034
BB1604		Putative exported protein		Periplasmic/ Exported/ Lipoprotein	1.00649	0.263226					-1.0628	0.102429					-1.0692	0.168291					-2.68186	0.0226274	negative	-1.14699	0	0.22332	-1.56652	0.221274
BB1605		putative exported protein		Periplasmic/ Exported/ Lipoprotein	-1.08893	0.0398529					-2.23376	NA					NA	NA					NA	NA					3.20985	NA
BB1606		Putative oxidoreductase	oxidoreductase activity	electron transport	-1.00267	0.251038					NA	NA					2.04599	0.673911	positive	2.52039	0	15.1725	NA	NA					2.96369	NA
BB1607		Putative LysR-family transcriptional regulator	transcription factor activity	Global Regulatory Functions	-1.47946	0.0469819					-2.334	0.0479618	negative	-2.17259	0	8.92514	2.00164	0.957423					-3.01267	0.0113137	negative	-1.35487	0	0	-1.56652	0.044833
BB1608		hypothetical protein		Unknown proteins, no known homologs	-1.30508	0.123054					-1.24815	0.177484					1.6751	1.07142					1.30823	1.47938					1.22421	0.234759
BB1609	bscF	putative type III secretion protein		TTSS	-1.76388	0.102722					-1.25149	0.130707					NA	NA					-3.9818	0.0374767	negative	-1.77773	0	0	-1.15339	0.692301
BB1610	bscE	hypothetical protein		Unknown proteins, no known homologs	-3.10388	0.0864749	negative	-2.13293	0	0	-1.81906	0.433456					NA	NA					-2.48005	0.10253	negative	-0.966777	0.0362313	4.17372	1.18933	1.48846
BB1611	bscD	putative type III secretion protein		TTSS	-1.0683	0.0796116					-1.12462	0.0968264					1.30462	0.400884					1.00274	1.00056					1.2	0.504717
BB1612	bcrD	putative type III secretion pore protein		TTSS	-1.06395	0.179688					NA	NA					NA	NA					NA	NA					2.0759	NA
BB1613		conserved hypothetical protein		Conserved in organism other than E. coli	-1.02719	0.112023					1.61716	NA					3.99984	0.911959	positive	3.05573	0	10.5927	1.06598	NA					2.44185	0.328098	positive	1.50611	0	0
BB1614		conserved hypothetical protein		Conserved in organism other than E. coli	-1.27381	0.0987551					-1.07628	0.230315					NA	NA					NA	NA					3.35097	NA
BB1615		hypothetical protein		Unknown proteins, no known homologs	-1.14465	0.228898					1.07003	0.567194					1.55519	0.115966					NA	NA					2.88903	NA
BB1616	bopN	putative outer protein N		TTSS	-1.47119	0.100246					NA	NA					1.82622	NA					-1.59784	NA					2.04841	1.12501	positive	1.11157	0	0
BB1617	bsp22	putative secreted protein		TTSS	-1.26549	0.219601					-1.46212	0.313347					1.02792	0.00282843					-1.18215	NA					1.75877	2.06831
BB1618		hypothetical protein		Unknown proteins, no known homologs	-1.52398	0.136788					-1.38945	0.167249					1.66951	NA					-2.71918	NA					-2.01557	0.321623
BB1619	bcrH1	putative regulatory protein		Global Regulatory Functions	-1.21579	0.176506					-1.20323	0.14639					NA	NA					NA	NA					1.02318	1.1772
BB1620	bopD	putative outer protein D		TTSS	-1.68405	0.133556					-1.65978	NA					3.29665	NA					-3.5805	NA					1.18236	1.8204
BB1621	bopB	putative outer protein B		TTSS	-1.04452	0.131009					-1.254	0.145715					NA	NA					-2.5831	0.0700036	negative	-1.05042	0	2.00942	-1.52344	0.502453
BB1622	bcrH2	putative regulatory protein		Global Regulatory Functions	-1.24142	0.0953261					-1.38684	0.380703					2.19678	0.47528	positive	2.04683	0.0840372	19.667	-1.57122	0.105359					1.31173	1.88473
BB1623	bcr4	hypothetical protein		Unknown proteins, no known homologs	-1.7439	0.106243					-2.14403	0.0424264					2.49491	0.434054	positive	2.8361	0	12.387	-2.05986	0.131522					1.13832	1.4653
BB1624	bscI	putative type III secretion protein		TTSS	1.35415	0.410379					-1.10491	0.215237					2.25641	0.576292					-1.67719	0.127986					-1.11846	0.295168
BB1625	bscJ	putative type III secretion protein		TTSS	1.07476	0.123561					-1.06615	0.122015					2.03515	NA					-1.74514	0.391184					-1.95521	0.10452
BB1626	bscK	conserved hypothetical protein		Conserved in organism other than E. coli	-1.63919	0.0502739					-1.53191	0.150932					1.95434	0.843779					-1.13177	0.245284					-1.37401	0.184523
BB1627	bscL	putative type III secretion protein		TTSS	-1.5558	0.0883108					-1.57595	0.28273					NA	NA					-1.22339	0.151321					1.23159	1.23582
BB1628	bscN	putative ATP synthase in type III secretionsystem	ATP binding	TTSS	-1.60932	0.131162					1.0192	0.196682					NA	NA					-1.26409	NA					2.31856	1.62243	positive	0.992249	0	0
BB1629	bscO	putative type III secretion protein		TTSS	-1.45706	0.246003					1.56687	0.00565685					2.60972	0.644881					-1.56852	0.100409					-1.73776	0.659882
BB1630	bscP	hypothetical protein		Unknown proteins, no known homologs	-1.17373	0.486195					-1.39687	0.568365					2.3042	NA					NA	NA					1.43726	2.55507
BB1631	bscQ	putative type III secretion protein		TTSS	-1.40262	0.145897					1.16024	0.26298					8.42222	0.789024	positive	15.6688	0	0.0302169	-1.41638	0.201656					-2.23214	0.0661891
BB1632	bscR	putative type III secretion protein	type III protein (virulence-related) secretor activity	TTSS	1.11305	0.157331					-1.17285	0.245611					NA	NA					-1.08638	0.274082					1.22092	0.387832
BB1633	bscS	putative type III secretion protein		TTSS	-1.29412	0.187773					-1.1758	0.284191					NA	NA					-1.09245	NA					-1.29792	0.714882
BB1634	bscT	putative type III secretion protein		TTSS	-1.31135	0.164248					NA	NA					3.16606	0.371231					-1.04889	NA					1.05354	0.648889
BB1635	bscU	putative type III secretion protein		TTSS	-1.20168	0.155025					-2.05081	0.439113					1.44448	0.401261					-1.33266	0.381052					1.00431	0.793915
BB1636	bscW	hypothetical protein		Unknown proteins, no known homologs	-1.40327	0.156734					1.06644	0.346448					3.11531	NA					-1.2056	0.324562					-1.24405	0.387376
BB1637	bscC	putative type III secretion protein		protein secretion	-1.40491	0.0851487					1.44657	0.206322					2.17263	0.439796	positive	4.43784	0	2.44743	-1.146	0.249609					-1.29425	0.402597
BB1638	brpL	putative RNA polymerase sigma factor	transcription factor activity	Global Regulatory Functions	1.23826	0.17157					1.26057	0.48582					1.92181	0.964494					-2.0263	0.185262					-1.05909	0.901548
BB1639		hypothetical protein		Unknown proteins, no known homologs	1.04113	0.157507					1.75669	0.25852					1.87574	0.923371					-1.16355	0.0671751					1.14981	1.23672
BB1640		hypothetical protein	glutamate-cysteine ligase activity	glutathione biosynthesis	1.09124	0.182769					1.29767	0.28843					1.77842	0.225567					-1.01818	0.628984					-1.1821	0.298464
BB1641		putative exported protein		Periplasmic/ Exported/ Lipoprotein	-1.27071	0.216694					1.57426	0.757311					1.16097	NA					NA	NA					1.66113	1.27067
BB1642	btrU	putative regulator	catalytic activity	Global Regulatory Functions	-1.08923	0.510531					-1.00408	0.642835					NA	NA					NA	NA					2.0212	0.498211	positive	1.16321	0	0
BB1643		putative inner membrane transport protein	transporter activity	transport	-1.10242	0.366866					1.24611	0.141796					-1.38427	NA					1.27704	0.686551					2.0655	0.0991077	positive	1.2982	0	0
BB1644	alr, dadB	alanine racemase, catabolic	alanine racemase activity	metabolism	-1.27543	0.307218					-1.10052	0.0487904					NA	NA					-1.74681	NA					2.18338	NA
BB1645	btrW	putative anti-sigma factor	ATP binding	Global Regulatory Functions	-1.18602	0.439342					1.07642	0.168748					1.81414	0.246822					-1.27559	0.57866					1.43015	0.823288
BB1646	btrV	putative anti-sigma factor antagonist		Global Regulatory Functions	-1.30821	0.466916					-1.08579	0.749589					-1.09812	0.538231					-2.10585	0.262337					1.59179	NA
BB1647		putative phospholipase	catalytic activity	metabolism	-1.10121	0.289176					1.28485	0.380701					1.42017	0.0169706					1.2389	0.16617					1.21272	NA
BB1648		putative acetyltransferase	N-acetyltransferase activity		1.11255	0.192101					-1.17739	0.214234					1.2578	0.710224					-1.14552	0.308299					-2.04146	NA
BB1649	bapA	autotransporter		transport	1.14366	0.0855815					1.1664	0.259909					1.10841	0.46158					-1.15519	0.356821					1.70174	1.83565
BB1650		hypothetical protein		Unknown proteins, no known homologs	-1.20144	0.150282					-1.43365	0.19821					-1.59874	0.333846					-1.08208	0.113423					-1.53931	0.114147
BB1651		hypothetical protein		Unknown proteins, no known homologs	-1.27192	0.0666063					-1.53006	0.214415					1.44185	0.439526					-1.78557	NA					2.80369	NA
BB1652		hypothetical protein		Unknown proteins, no known homologs	2.11788	0.199797	positive	1.56876	0	1.16721	1.54813	0.263492					1.51833	0.670566					1.01091	0.742318					-1.26361	0.276184
BB1653		putative membrane protein		Cell envelope	-1.35307	0.219064					-1.19901	0.255805					-1.68177	0.146936					NA	NA					-1.5876	0.047648
BB1654		conserved hypothetical protein		Conserved in organism other than E. coli	-1.68803	0.0669866					-1.87859	0.158893					-1.69913	0.211531					-2.16416	0.348968					-2.6904	0.268814	negative	-0.940387	0.0427547	0
BB1655		conserved hypothetical protein	metalloendopeptidase activity	proteolysis and peptidolysis	1.19131	0.386743					1.02712	0.183753					-1.16628	0.204315					-1.17605	0.670545					1.37559	1.18429
BB1656	dapA	dihydrodipicolinate synthase			1.09674	0.107717					1.44644	0.278887					-1.33949	0.480717					-1.242	0.803137					-2.36192	0.316109
BB1657		putative lipoprotein		Periplasmic/ Exported/ Lipoprotein	1.31868	0.180932					1.32725	0.171116					-1.70723	0.0995945					-3.5093	0.0863496	negative	-1.43671	0	0	-3.36439	0.235163	negative	-1.17685	0	0
BB1658	fim3	serotype 3 fimbrial subunit precursor		cell adhesion	-2.43948	0.205184	negative	-1.56907	0	1.46129	1.74387	0.419908					2.12853	0.375601	positive	3.8666	0	5.14043	-1.34093	0.794822					-2.39911	NA
BB1659		conserved hypothetical protein		Conserved in organism other than E. coli	-1.35149	0.223937					-1.04303	0.153602					-1.02647	0.478928					NA	NA					-2.90871	NA
BB1660	mutS	mismatch repair protein	damaged DNA binding	mismatch repair	-1.14575	0.215957					1.15976	0.463801					-1.4145	0.244324					-2.10964	0.239969					-3.78494	NA
BB1661		integrase	DNA binding	DNA recombination	1.44822	0.254922					1.45322	0.375113					1.98055	0.870772					-1.28588	0.281774					1.30831	0.815294
BB1662		phage-related hypothetical protein		Laterally acquired elements	1.51865	0.238483					1.57607	0.6493					2.13617	0.820132	positive	2.06411	0.0840372	19.4997	-1.33765	0.358399					-1.58898	0.223446
BB1663		phage-related conserved hypothetical protein		Laterally acquired elements	1.16317	0.445156					1.34673	0.675725					1.77628	0.677434					-1.07275	NA					1.57662	1.36967
BB1664		phage-related putative membrane protein		Laterally acquired elements	-1.40163	0.104611					1.336	0.322661					1.45787	0.462576					1.06574	0.13706					1.67036	1.016
BB1665		phage-related putative exported protein		Laterally acquired elements	1.15285	0.0890955					1.21994	0.562375					NA	NA					NA	NA					2.70359	1.15731	positive	1.37173	0	0
BB1666		phage-related hypothetical protein		Laterally acquired elements	1.02714	0.149272					-1.1459	0.220617					1.40177	0.43755					NA	NA					1.74154	0.103945
BB1667		phage-related hypothetical protein		Laterally acquired elements	1.34166	0.255336					2.10658	0.410738					-1.29257	0.166135					-1.55958	NA					1.90523	1.16531
BB1668		modification methylase	DNA binding	DNA methylation	1.44116	0.630574					1.25806	0.139297					NA	NA					NA	NA					1.71159	0.128421
BB1669		putative methyltransferase	methyltransferase activity		1.11255	0.277043					1.13581	0.323444					1.9021	0.791359					-1.86088	NA					1.86749	NA
BB1670		phage-related hypothetical protein		Laterally acquired elements	1.08392	0.20014					1.7133	0.342947					2.51807	0.553282	positive	3.52685	0	7.19116	NA	NA					2.0521	NA
BB1671		phage-related hypothetical protein		Laterally acquired elements	1.86047	1.41518					1.78873	1.07245					1.16541	0.398101					NA	NA					2.56985	0.5572	positive	1.54136	0	0
BB1672		phage-related hypothetical protein		Laterally acquired elements	-1.05081	0.210034					1.10088	0.147898					1.11514	0.270822					-1.41809	0.296278					1.78133	0.854185
BB1673		phage-related hypothetical protein		Laterally acquired elements	1.4985	0.275159					2.00431	0.440875	positive	4.17207	0	0	1.91163	0.668244					1.00676	1.15605					1.67056	0.383646
BB1674		phage-related conserved hypothetical protein		Laterally acquired elements	1.08009	0.261143					2.51806	0.412313	positive	6.4834	0	0	-1.36197	0.185912					-1.05699	NA					1.68492	1.15612
BB1675		phage-related hypothetical protein		Laterally acquired elements	-1.11017	0.165737					1.69387	0.338365					1.98177	1.26169					-1.15009	0.254445					-1.31048	NA
BB1676		phage-related putative membrane protein		Laterally acquired elements	1.07393	0.163305					2.00891	0.621558	positive	3.28928	0	0.297448	2.82802	2.57759					-1.29094	0.297692					-1.5595	0.00353553
BB1677		phage-related hypothetical protein		Laterally acquired elements	1.12005	0.101543					-1.48047	0.259451					3.1025	1.13645	positive	2.21546	0.0322202	18.0403	-1.03382	0.0452548					1.02913	0.259959
BB1678		putative phage repressor	DNA binding	proteolysis and peptidolysis	-1.26357	0.0719215					-1.77489	0.0955016					-1.01062	0.264163					2.23067	0.0212132	positive	1.92701	0	0	-1.13557	0.360448
BB1679		phage-related conserved hypothetical protein		Laterally acquired elements	2.47193	1.06564	positive	1.38034	0	3.66547	1.33909	0.416666					-1.0244	0.142128					-2.0734	0.907883					-1.15412	0.171647
BB1680		phage-related hypothetical protein		Laterally acquired elements	1.07626	0.381224					1.48026	0.484531					1.80995	0.498208					-2.28466	0.0316596					1.34482	1.4346
BB1681		phage-related hypothetical protein		Laterally acquired elements	1.18282	0.187835					1.32415	0.322528					3.08081	NA					NA	NA					3.1159	1.53937	positive	1.66224	0	0
BB1682		phage-related hypothetical protein		Laterally acquired elements	1.40876	0.234428					1.38773	0.29589					1.91886	NA					-1.7717	NA					1.85108	0.607292
BB1683		phage-related hypothetical protein		Laterally acquired elements	1.34782	0.29518					1.41534	0.241212					3.20302	0.166877					NA	NA					1.67877	NA
BB1684		phage-related hypothetical protein		Laterally acquired elements	1.05628	0.155351					1.24851	0.158825					2.64323	0.803093	positive	3.40774	0	7.99142	2.14915	2.70044	positive	1.16519	0	0	1.29149	NA
BB1685		phage-related hypothetical protein		Laterally acquired elements	1.00133	0.321818					1.38895	0.45677					2.84182	0.122329					NA	NA					-1.039	NA
BB1686		phage-related conserved hypothetical protein		Laterally acquired elements	1.23327	0.412941					1.22902	0.457729					3.16754	NA					-1.03959	0.533736					1.83364	0.346122
BB1687		phage-related hypothetical protein		Laterally acquired elements	1.01981	0.295137					2.06089	NA					2.41606	0.190212					-1.25558	0.760322					1.03138	NA
BB1688		phage-related conserved hypothetical protein		Laterally acquired elements	-1.86406	0.253173					-1.75076	0.116856					-1.61485	0.149554					1.02998	0.209813					1.16841	0.145941
BB1689		phage-related conserved hypothetical protein		Laterally acquired elements	-1.43684	0.108183					-2.94911	0.128467	negative	-5.26473	0	0	-1.06434	0.281829					1.03436	0.779329					1.28821	0.431989
BB1690		phage-related putative endonuclease	nucleic acid binding	Laterally acquired elements	1.83866	0.363385					4.62714	1.16602					NA	NA					NA	NA					2.14482	NA
BB1691		phage-related hypothetical protein		Laterally acquired elements	1.64211	0.327974					2.92502	1.13893	positive	3.97411	0	0	NA	NA					NA	NA					1.65333	NA
BB1692		terminase			1.55961	0.192727					3.50401	1.39303	positive	4.92253	0	0	9.11597	0.364556	positive	14.4123	0	0.0520441	NA	NA					1.52862	NA
BB1693		portal protein			1.37562	0.0962159					2.59764	0.919265	positive	3.83782	0	0	NA	NA					NA	NA					6.3401	NA
BB1694		phage-related Clp protease	endopeptidase Clp activity	Folding and Ushering	1.53979	0.0988811					1.25456	0.336659					6.94514	NA					-3.41511	0.0162635	negative	-1.56076	0	0	1.90168	0.535583
BB1695		major head protein			1.79504	0.554039					3.39716	1.44271	positive	4.51309	0	0	7.88173	4.42213	positive	6.28735	0	0	-1.94767	0.366956					-1.50277	0.14181
BB1696		phage-related hypothetical protein		Laterally acquired elements	3.04163	0.819986	positive	1.98446	0	0	3.03349	0.452686	positive	5.23164	0	0	14.4093	1.5636	positive	12.1625	0	0.0199532	-1.17252	1.43331					1.45094	0.554307
BB1697		phage-related conserved hypothetical protein		Laterally acquired elements	2.54179	0.449995	positive	1.82514	0	0	1.89215	0.527442					7.00057	7.3036					-2.17189	0.556531					-1.55156	0.0724914
BB1698		phage-related conserved hypothetical protein		Laterally acquired elements	1.26307	0.149902					3.58575	1.25149	positive	4.389	0	0	8.94744	5.55964	positive	2.8794	0	12.0233	NA	NA					1.344	NA
BB1699		phage-related hypothetical protein		Laterally acquired elements	1.74076	0.536456					1.47303	0.421937					15.2577	1.18865					NA	NA					1.51111	0.51888
BB1700		phage-related hypothetical protein		Laterally acquired elements	1.46503	0.256168					2.02159	0.553146	positive	3.96167	0	0	18.3395	2.04283					-3.41085	NA	negative	-1.58287	0	0	-1.60626	0.0909079
BB1701		phage-related conserved hypothetical protein		Laterally acquired elements	1.29704	0.10907					2.4873	1.20926	positive	3.19296	0	0.798068	3.48331	1.55949	positive	3.24	0	9.18767	1.48949	1.38075					2.40027	2.04469	positive	1.06006	0	0
BB1702		phage-related conserved hypothetical protein		Laterally acquired elements	1.40942	0.241397					3.77037	1.59685	positive	5.18277	0	0	4.20746	1.92428	positive	4.7284	0	1.41313	-3.43656	NA					1.78954	NA
BB1703		phage-related hypothetical protein		Laterally acquired elements	1.89294	0.783512					2.89708	1.83857	positive	3.32851	0	0.112736	9.05158	3.811	positive	7.70282	0	0	NA	NA					1.31364	NA
BB1704		phage-related hypothetical protein		Laterally acquired elements	1.68472	0.567582					3.69161	1.48912	positive	5.77517	0	0	10.8878	1.25087					NA	NA					4.30441	NA
BB1705		phage-related putative exported protein		Laterally acquired elements	1.70296	0.192186					1.56029	0.555009					4.03384	NA					-2.06453	0.0813173					1.10222	0.194158
BB1706		putative tail component of prophage		Laterally acquired elements	1.90859	0.193414					1.69979	0.309821					3.39668	2.55075	positive	2.94333	0	11.4951	-1.32662	NA					2.52287	2.24253	positive	1.0317	0	0
BB1707		phage-related hypothetical protein		Laterally acquired elements	1.65351	0.192258					1.25987	0.251672					4.70072	4.69934					NA	NA					1.60629	0.598528
BB1708		phage-related hypothetical protein		Laterally acquired elements	1.04928	0.23923					1.17453	0.198001					2.49984	0.892037	positive	2.50569	0	15.3075	-3.40236	0.0282843	negative	-1.53747	0	0	2.40191	0.303699	positive	1.46672	0	0
BB1709		phage-related hypothetical protein		Laterally acquired elements	2.04029	0.30868	positive	1.40954	0	3.21015	1.39973	0.243888					1.55913	0.0975807					NA	NA					2.59036	NA
BB1710		phage-related hypothetical protein		Laterally acquired elements	1.39344	0.267079					1.63716	0.333629					1.83081	0.407942					-2.03534	NA					1.37764	NA
BB1711		phage-related putative exported protein		Laterally acquired elements	1.14935	0.227					1.31361	0.233366					6.4159	5.50706	positive	2.82014	0	12.5223	1.33577	NA					2.25641	NA
BB1712		phage-related hypothetical protein		Laterally acquired elements	1.13253	0.382299					1.36275	0.282419					1.55519	0.688973					3.06562	NA					2.77764	1.78198	positive	1.24422	0	0
BB1713		phage-related putative membrane protein		Laterally acquired elements	1.44322	0.423646					1.03291	0.469271					NA	NA					-1.88916	NA					2.39364	2.37548	positive	0.819401	0.0360139	4.96252
BB1714		phage-related hypothetical protein		Laterally acquired elements	1.30819	0.391032					1.45051	0.321026					1.88535	NA					1.06379	NA					1.38626	1.56341
BB1715		phage-related putative exported protein		Laterally acquired elements	1.19406	0.181662					-1.15636	0.248343					NA	NA					1.39572	NA					2.17805	1.6387	positive	0.921168	0.0229386	1.06542
BB1716		phage-related hypothetical protein		Laterally acquired elements	1.00133	0.32328					-1.3335	0.0714178					2.69423	0.601066	positive	2.12755	0.0322202	18.8863	-1.5368	NA					-1.01141	0.704278
BB1717		phage-related conserved hypothetical protein		Laterally acquired elements	-1.04108	0.169266					-1.01244	0.30716					3.63331	1.74593	positive	2.89975	0	11.854	1.00969	0.0933381					-1.34421	0.207837
BB1718		conserved hypothetical protein		Conserved in organism other than E. coli	1.19048	0.209937					-1.12696	0.11365					1.30757	0.154998					1.31335	0.289155					-1.13689	0.178615
BB1719		putative chromate reductase			-1.34302	0.0868739					1.46506	0.508801					1.08328	0.238249					1.35941	0.531669					-1.14724	0.265598
BB1720		putative membrane protein		Cell envelope	-1.0089	0.272327					NA	NA					1.76314	0.379103					1.29044	1.18127					-1.22899	0.246849
BB1721		putative exported protein		Periplasmic/ Exported/ Lipoprotein	4.18042	1.88698	positive	2.33026	0	0	1.0478	0.208482					12.6404	7.14677	positive	8.98	0	0	1.34649	0.525106					-1.64031	0.207116
BB1722		conserved hypothetical protein		Conserved in organism other than E. coli	2.75808	1.28181	positive	1.47785	0	2.24513	-1.16006	0.15858					1.55618	0.190693					1.36989	0.891996					-1.16256	0.605483
BB1723		putative exported protein		Periplasmic/ Exported/ Lipoprotein	1.47219	0.168985					-1.06806	0.261152					-1.50805	0.305509					-1.62152	0.264631					-2.38971	0.0945692
BB1724		putative exported protein		Periplasmic/ Exported/ Lipoprotein	3.18232	1.37983	positive	1.69981	0	0	1.46432	0.424352					NA	NA					-1.60534	NA					1.06448	0.88927
BB1725		putative membrane protein		Cell envelope	1.09674	0.0970143					1.12297	0.210224					2.68463	0.48885	positive	1.99019	0.0840372	20.2161	-1.16735	0.209085					-2.7889	0.0887506	negative	-1.07745	0.0275418	0
BB1726		putative transcriptional regulator	DNA binding	regulation of transcription, DNA-dependent	-1.14465	0.230392					-1.03641	0.151975					1.88904	1.12227					-1.47228	NA					-1.01204	0.304546
BB1727		putative exported protein		Periplasmic/ Exported/ Lipoprotein	-1.12157	0.237898					1.04635	0.113686					-1.15807	0.303768					-1.38858	0.482701					-2.98713	0.223712	negative	-1.09469	0.0275418	0
BB1728		probable methyltransferase	RNA binding	RNA processing	1.0363	0.19874					1.54208	0.735057					1.73686	0.670546					-1.17935	0.198287					-1.59453	0.0695869
BB1729	suhB, ssyA	inositol-1-monophosphatase, probable inositol monophosphatase	inositol/phosphatidylinositol phosphatase activity		-1.01918	0.203996					1.01972	0.167413					-1.11306	0.201					-1.13813	0.0706464					-3.09852	0.0568888	negative	-1.25763	0	0
BB1730		putative membrane protein		Cell envelope	1.25092	0.122936					1.38247	0.217319					-1.31094	0.113137					-1.47149	0.0289914					-2.76989	0.105562	negative	-1.0613	0.0275418	0
BB1731	bacA	bacitracin resistance protein	undecaprenol kinase activity	response to antibiotic	1.02298	0.147891					1.17614	0.157396					1.08607	0.162635					-1.25195	0.0502046					-1.92434	0.0695797
BB1732	lpxH	UDP-2,3-diacylglucosamine hydrolase	hydrolase activity, acting on acid anhydrides, in phosphorus-containing anhydrides	lipid A biosynthesis	-1.78378	0.0860916					1.18489	0.369162					-1.92756	0.157914					-2.69507	0.0431335	negative	-1.13859	0	0.351275	-2.77462	0.0367457	negative	-1.12923	0	0
BB1733	ppiB	peptidyl-prolyl cis-trans isomerase B	isomerase activity	protein folding	-1.22847	0.0601113					1.2883	0.433424					1.37829	0.360483					1.55694	0.176457					-1.16766	0.207492
BB1734		putative exported protein		Periplasmic/ Exported/ Lipoprotein	-1.21727	0.0685847					1.09195	0.163504					1.43791	0.428816					1.57704	1.0409					1.87938	0.523818
BB1735	cysS	cysteinyl-tRNA synthetase	cysteine-tRNA ligase activity	translation	1.57975	0.244191					1.70802	0.347071					1.02316	0.200726					-1.1633	0.161634					-1.68336	0.189854
BB1736		DNA-3-methyladenine glycosylase, DNA binding	carbohydrate metabolism	metabolism	1.26923	0.143968					1.36103	0.285904					-1.46925	0.239972					1.64467	0.9946					-1.06651	0.0956953
BB1737	accA	acetyl-coenzyme A carboxylase carboxyltransferase subunit alpha	acetyl-CoA carboxylase activity	fatty acid biosynthesis	-1.12304	0.102942					1.02613	0.199015					-1.48386	0.161374					-2.86941	0.441172	negative	-1.04083	0	2.22684	-2.69337	0.0190919	negative	-1.12023	0	0
BB1738		conserved hypothetical protein		Conserved in organism other than E. coli	1.07759	0.18717					-1.03623	0.292946					-1.59539	NA					NA	NA					-1.36021	0.250316
BB1739	ask	aspartokinase	amino acid biosynthesis	metabolism	1.28472	0.182921					1.24122	0.28327					-1.81029	0.201083					-1.70436	0.436285					-1.50649	0.162428
BB1740		conserved hypothetical protein		Conserved in organism other than E. coli	-1.04616	0.288406					6.10904	0.451489					3.30453	0.721159					1.12959	NA					1.89949	NA
BB1741		conserved hypothetical protein		Conserved in organism other than E. coli	-1.06282	0.193473					2.62061	1.46593	positive	2.89681	0	2.80098	1.47536	0.152273					-1.8592	0.30814					-1.2348	0.523259
BB1742		putative 3-hydroxyacyl-CoA dehydrogenase	oxidoreductase activity	fatty acid metabolism	-1.19618	0.366437					1.06634	0.0597896					NA	NA					4.98337	NA					2.62591	1.0918	positive	1.42173	0	0
BB1743		putative membrane protein		Cell envelope	-1.02039	0.193897					1.29705	0.432632					1.03187	0.0424264					-2.68449	0.142848	negative	-1.00682	0	3.06085	-3.92196	0.161723	negative	-1.35852	0	0
BB1744		putative membrane protein		Cell envelope	-1.03552	0.319349					NA	NA					3.06012	0.398808					NA	NA					3.66359	NA
BB1745		putative exported protein		transport	-1.02369	0.222225					-1.09295	0.249428					1.48571	0.843578					-1.14169	0.62136					1.06694	1.62562
BB1746	bioH	putative hydrolase	hydrolase activity		-1.25439	0.169907					-1.24739	NA					NA	NA					1.40084	0.857013					1.04205	NA
BB1747		putative exported protein		Periplasmic/ Exported/ Lipoprotein	1.01499	0.146555					1.20186	0.449906					NA	NA					-1.60628	0.146371					1.19138	NA
BB1748		probable short chain dehydrogenase	oxidoreductase activity	metabolism	-1.00485	0.166293					-1.525	0.100374					NA	NA					-2.52352	NA					-1.19897	0.0770746
BB1749		probable TetR-family transcriptional regulator	transcription factor activity	Global Regulatory Functions	1.40979	0.680435					1.19035	0.231605					-1.03926	0.744215					NA	NA					-1.12121	0.368088
BB1750		LysR-family transcriptional regulator	transcription factor activity	Global Regulatory Functions	-1.07365	0.212198					1.12145	0.216744					-1.02113	0.456711					-1.57303	0.277893					-1.19759	0.299941
BB1751		putative extracellular solute-binding protein			-1.07663	0.381282					-1.47046	0.299944					NA	NA					NA	NA					1.85067	1.44886
BB1752		conserved hypothetical protein	N-acetylglucosamine-6-phosphate deacetylase activity	N-acetylglucosamine metabolism	-1.18356	0.462123					-1.75555	0.130009					1.94152	NA					NA	NA					3.31897	NA
BB1753		putative ABC transporter, permease protein	transporter activity	transport	-1.13621	0.453911					-1.29477	0.167042					1.61777	0.382545					NA	NA					1.80267	NA
BB1754		putative ABC transporter, permease protein	transporter activity	transport	-1.21235	0.366179					1.16587	0.127791					1.40489	0.402897					1.34637	0.50841					1.04697	NA
BB1755		probable ATP-binding component of ABCtransporter	ATP-binding cassette (ABC) transporter activity	transport	-1.37311	0.285971					-1.07239	0.1394					NA	NA					1.21367	0.411536					1.51549	NA
BB1756		probable NADH-dependent flavin oxidoreductase	oxidoreductase activity	metabolism	-1.10648	0.211971					-1.1212	0.0431335					1.33443	0.454907					-3.04621	NA					-1.64919	NA
BB1757		probable transcriptional regulator	DNA binding	regulation of transcription, DNA-dependent	-1.0089	0.167716					1.52471	0.767421					1.66426	0.956748					NA	NA					1.66728	NA
BB1758		putative pimeloyl-CoA synthetase			-1.05147	0.296202					1.11426	0.178864					1.26544	0.0296985					NA	NA					2.38195	NA
BB1759		putative exported protein		Periplasmic/ Exported/ Lipoprotein	-1.0015	0.113403					1.05423	0.226427					1.25903	0.0982878					NA	NA					1.86174	NA
BB1760		conserved hypothetical protein		Conserved in organism other than E. coli	-1.03865	0.0795754					1.15153	0.282603					NA	NA					1.09486	0.309006					-1.41605	0.360775
BB1761		conserved hypothetical protein	oxidoreductase activity	metabolism	1.04346	0.174628					-1.55065	0.103085					NA	NA					NA	NA					4.29456	NA
BB1762		hypothetical protein		Unknown proteins, no known homologs	1.21638	0.226776					1.52743	NA					NA	NA					NA	NA					3.33487	2.64906	positive	2.17873	0	0.102492
BB1763		hypothetical protein		Unknown proteins, no known homologs	-1.04361	0.11175					-1.20586	0.236699					4.2776	2.56972	positive	3.15729	0	9.80676	-1.00625	0.827271					-1.12052	0.66485
BB1764		putative ArsR-family transcriptional regulator	transcription factor activity	Global Regulatory Functions	2.84898	0.441401	positive	2.05885	0	0	2.75188	1.03086	positive	3.84782	0	0	1.58456	1.22654					1.27509	0.26163					1.15255	0.380855
BB1765	nemA	N-ethylmaleimide reductase	oxidoreductase activity	electron transport	1.68298	0.303065					1.81564	0.881784					-1.25702	0.265706					-1.43873	0.586645					4.63672	NA
BB1766	bpsD	putative membrane protein		Cell envelope	1.26823	0.0823256					1.28436	0.191075					1.24376	0.498194					-1.25023	NA					5.27754	NA
BB1767	bpsC	putative glycosyl transferase component of heminstorage system	transferase activity		1.67293	0.261784					1.02662	0.121963					1.74409	0.546956					1.02065	0.420305					2.19733	0.488165	positive	1.26602	0	0
BB1768	bpsB	putative hemin storage protein	hydrolase activity, acting on carbon-nitrogen (but not peptide) bonds	carbohydrate metabolism	1.02677	0.148097					-1.44257	NA					1.6774	0.176777					-1.80086	0.170413					2.08615	0.201525	positive	1.30181	0	0
BB1769	bpsA	putative hemin storage protein			1.17365	0.0703581					1.1472	0.183848					1.25257	NA					-1.14552	0.311944					4.45122	0.969224	positive	3.44341	0	7.74742
BB1770		putative membrane protein		Cell envelope	-1.01196	0.20415					-1.5644	0.205134					-1.12929	0.160928					-1.71972	0.131051					-1.28923	0.27473
BB1771		MarR-family transcriptional regulator	transcription factor activity	regulation of transcription, DNA-dependent	-1.00452	0.290557					1.02798	0.0943329					1.18955	0.168291					-1.75916	0.0912168					1.98072	NA
BB1772		branched-chain amino acid-binding protein			-1.07843	0.291386					1.09733	0.13712					1.25558	0.408708					-1.30428	0.0732211					2.31385	NA
BB1773		putative permease component of branched-chainamino acid transport system	transporter activity	transport	1.17915	0.229669					-1.31227	0.226883					NA	NA					1.40888	NA					1.09908	0.461741
BB1774		putative ATP-binding component of branched-chainamino acid ABC transporter	ATP-binding cassette (ABC) transporter activity	transport	-1.12388	0.0828726					-1.22226	0.120814					-2.19625	NA					-2.42509	NA					-1.02073	0.450714
BB1775		putative ATP-binding component of ABCtransporter	ATP-binding cassette (ABC) transporter activity	transport	1.44156	0.160961					-1.45777	0.129081					NA	NA					1.36794	NA					1.06092	NA
BB1776		putative cytochrome	alcohol dehydrogenase activity	electron transport	1.08142	0.245743					-1.05231	0.101051					7.01347	1.11802	positive	5.18355	0	0.191977	-1.8316	0.268567					1.21374	0.558888
BB1777		probable oxidoreductase	electron transporter activity	electron transport	1.66101	0.818					1.04805	0.209791					2.87221	0.854583	positive	5.40613	0	0	-1.65888	0.479496					-1.21108	0.532556
BB1778		putative monooxygenase	monooxygenase activity	aromatic compound metabolism	-1.35944	0.200592					-1.63921	0.0993754					2.42986	0.740341					-1.20507	NA					1.168	0.208597
BB1779	maiA	maleate cis-trans isomerase		metabolism	1.34549	0.324117					1.09811	0.146791					1.21	0.282939					-2.26074	0.0157162					-1.38233	0.246561
BB1780		probable alpha			-1.24117	0.109103					1.11685	0.208961					1.54106	0.35879					-1.6891	0.253247					-1.289	0.060025
BB1781		conserved hypothetical protein		Conserved in organism other than E. coli	-1.2104	0.108477					1.09614	0.201744					1.08377	0.0554286					NA	NA					-1.02935	NA
BB1782		putative isochorismatase			-1.17236	0.233267					1.15038	0.198903					1.21887	0.142003					-1.34357	NA					-2.73262	NA
BB1783		probable aldehyde dehydrogenase	oxidoreductase activity	electron transport	1.09307	0.404389					-1.34857	0.136956					NA	NA					-2.43084	0.150763					-1.96731	0.0813173
BB1784		putative flavocytochrome	oxidoreductase activity	electron transport	-7.43317	0.0813404	negative	-2.85269	0	0	-6.90468	0.0362272	negative	-10.5644	0	0.010889	-3.03338	0.12905	negative	-4.53459	0	1.40647	-1.87299	0.239132					-1.5364	0.0500558
BB1785	bfrI	putative ferrisiderophore receptor	receptor activity	transport	1.46054	0.505109					-1.25874	0.173157					1.21518	0.405879					-1.43974	0.244659					-1.81542	0.0782453
BB1786		putative transcriptional regulator	transcription factor activity	Global Regulatory Functions	1.13836	0.120081					-1.248	0.209037					-1.11932	0.262337					1.1876	0.336716					1.30981	0.554466
BB1787		putative exported protein		Periplasmic/ Exported/ Lipoprotein	1.95338	0.192765					-1.15768	0.209192					NA	NA					-1.58672	NA					1.16882	0.556929
BB1788		putative sulfatase	sulfuric ester hydrolase activity	metabolism	1.0308	0.314585					-1.05036	0.321297					1.84412	0.333627					-2.7999	0.0700036	negative	-1.17884	0	0	-2.41815	NA
BB1789	fadD, oldD	long-chain-fatty-acid--CoA ligase	long-chain-fatty-acid-CoA ligase activity	metabolism	-1.23453	0.0930987					1.00546	0.132872					1.05434	0.300135					-1.35622	0.361929					-2.20389	0.191549
BB1790		Conserved hypothetical protein		Conserved in organism other than E. coli	-1.04036	0.135355					-1.13199	0.148191					1.21551	0.613499					-1.38506	0.238278					-2.36765	0.219421
BB1791		putative acetyl-CoA acyltransferase (thiolase)protein	acyltransferase activity		-1.15946	0.0563868					-1.25459	0.115753					1.59313	0.386639					-1.78557	0.0372693					-1.70574	0.364454
BB1792		Putative 3-hydroxyacyl-CoA dehydrogenaseoxidoreductase	oxidoreductase activity	metabolism	-1.36655	0.0641459					-1.06173	0.199446					-1.1011	0.446936					1.13343	0.60446					-1.59106	0.266497
BB1793		Putative fatty acid transport system, membraneprotein			1.06061	0.0740693					1.97839	2.28681					2.22405	0.51112	positive	4.68642	0	1.54956	1.00731	0.298191					1.21272	NA
BB1794		Putative enoyl-CoA hydratasee	enoyl-CoA hydratase activity	fatty acid metabolism	1.03213	0.238392					1.8018	1.2475					-1.34974	0.257703					-2.12714	0.126539					-2.14663	0.123089
BB1795		Putative thiolase	acetyl-CoA C-acyltransferase activity		-1.07288	0.238176					1.31295	0.487932					-1.51896	0.059808					-1.51509	0.0957614					-1.71293	0.059635
BB1796		Putative acyl-CoA dehydrogenase	acyl-CoA dehydrogenase activity	electron transport	-1.20168	0.194426					1.84001	0.156978					1.20483	0.146371					NA	NA					1.21272	NA
BB1797		Putative TetR-family regulatory protein	transcription factor activity	Global Regulatory Functions	1.12504	0.311418					2.5559	0.519651	positive	5.43516	0	0	1.98134	1.33694					-1.2577	0.530746					-1.87428	0.181788
BB1798		Putative luxR-family regulatory protein	transcription factor activity	Global Regulatory Functions	1.39993	0.448267					-1.03201	0.175681					1.36399	0.182727					1.80052	1.41119					1.31118	0.433575
BB1799		putative LuxR-family transcriptional regulator	two-component response regulator activity	Global Regulatory Functions	1.19281	0.236622					-1.50799	0.0869741					NA	NA					NA	NA					-1.05246	NA
BB1800	pgm	phosphoglucomutase, phosphomannomutase activity	carbohydrate metabolism	metabolism	1.2376	0.198936					1.05756	0.214134					-1.68877	0.228462					-1.74236	0.190258					-2.10613	0.175095
BB1801	pgi	putative glucose-6-phosphate isomerase	glucose-6-phosphate isomerase activity	metabolism	1.17566	0.169209					-1.14688	0.163704					NA	NA					NA	NA					1.11179	NA
BB1802	srpH	serine acetyltransferase	serine O-acetyltransferase activity		-1.08588	0.143882					1.02034	0.104676					-1.03242	0.282575					-1.6609	0.217209					-1.55585	0.302573
BB1803		putative membrane protein	transporter activity	transport	-1.04543	0.167937					1.01898	0.147872					1.99336	0.731919					-1.17639	0.291521					1.01826	NA
BB1804		putative Sir2-like regulatory protein	DNA binding	chromatin silencing	1.55461	0.217621					1.14765	0.155796					1.6135	0.463702					-1.48185	NA					-1.52853	0.265769
BB1805		putative inositol monophosphatase	inositol/phosphatidylinositol phosphatase activity		1.09824	0.148383					1.98583	0.257104					1.60233	0.370766					-1.14624	0.0957962					-1.59941	0.110794
BB1806	gabD	succinate-semialdehyde dehydrogenase [NADP+]	succinate-semialdehyde dehydrogenase [NAD(P)+] activity	metabolism	-1.1116	0.136661					1.36928	0.309149					-1.60084	0.0974524					-1.24369	0.200665					-1.39685	0.0285715
BB1807	goaG	4-aminobutyrate aminotransferase	4-aminobutyrate transaminase activity	metabolism	-1.38069	0.107935					1.42549	0.287384					1.15687	0.391191					1.50064	0.163759					1.74379	0.51779
BB1808		probable GntR-family transcriptional regulator	transcription factor activity	Global Regulatory Functions	1.27189	0.345388					1.37606	0.476907					-1.53119	0.251961					-1.26089	0.37465					-1.41468	0.037063
BB1809		conserved hypothetical protein		Conserved in organism other than E. coli	-1.38292	0.205895					-1.22125	0.356912					-1.03643	0.00282843					-1.25424	0.109602					1.04697	0.45092
BB1810		probable ATP-dependent DNA helicase	DNA binding	DNA repair	-1.2024	0.20403					-1.04678	0.108156					4.38706	2.46531	positive	2.66035	0	13.9101	-1.03149	0.142717					-1.68627	0.221811
BB1811		putative magnesium transporter	metal ion transporter activity	transport	-1.23074	0.262961					-1.11402	0.225429					1.21932	0.421589					-1.12944	0.297605					-1.80111	0.0856874
BB1812		putative nuclease	nucleic acid binding		-1.04835	0.15603					1.0604	0.282039					-1.06751	0.326732					-1.41516	0.252075					-1.61104	0.141717
BB1813		putative extracellular solute-binding protein	transporter activity	transport	-1.10955	0.133239					1.17145	0.211385					1.46912	0.336944					1.24566	0.393912					-1.70873	0.199115
BB1814		putative oligopeptide transport system permeaseprotein	transporter activity	transport	-1.03338	0.112619					-1.06526	0.0743102					2.08073	0.219333	positive	2.90477	0	11.8125	1.16048	0.217762					-1.62068	0.19685
BB1815		putative oligopeptide transport integralmembrane protein	transporter activity	transport	-1.18907	0.217663					-1.17213	0.152433					1.46879	0.365995					-1.22668	0.240888					-2.27237	0.0563235
BB1816		putative ABC transporter, ATP-binding protein	ATP-binding cassette (ABC) transporter activity	transport	1.08242	0.162733					1.05214	0.192636					1.00082	0.0657609					-1.93824	0.338057					-2.58347	0.0813936	negative	-0.991668	0.0275418	0
BB1817		probable MarR-family transcriptional regulator	transcription factor activity	Global Regulatory Functions	1.31202	0.179367					3.19405	1.79196	positive	3.0359	0	1.76833	3.47175	1.0696	positive	6.28056	0	0	2.54981	2.60674	positive	1.12232	0	0	2.85313	1.48137	positive	1.36157	0	0
BB1818		putative membrane protein		Cell envelope	-1.17511	0.0521706					3.90546	0.750149	positive	9.01353	0	0.0899029	5.56702	2.53851	positive	5.99514	0	0	1.15463	0.39921					-1.04144	0.140683
BB1819		putative exported protein		Periplasmic/ Exported/ Lipoprotein	-1.01987	0.0737828					1.95061	0.537106					1.17083	0.392159					-1.23027	0.45705					-1.45566	0.131905
BB1820		putative membrane protein		Cell envelope	1.80236	0.114243					1.49008	0.188634					1.30486	NA					-1.50716	0.0855599					1.03487	0.265207
BB1821		putative membrane protein		Cell envelope	1.66084	0.435744					-1.13469	0.32145					-1.579	0.399651					-1.49767	0.2646					-2.30933	0.113785
BB1822		putative membrane protein	cysteine-type peptidase activity	proteolysis and peptidolysis	1.57426	0.248678					1.14532	0.295952					-1.03891	0.548115					-1.61577	0.00212132					-2.10492	0.125694
BB1823		putative exported protein		Periplasmic/ Exported/ Lipoprotein	1.23736	0.346243					1.25468	0.136786					-1.13624	NA					-1.97652	0.110856					-2.8926	0.165968	negative	-1.07505	0.0275418	0
BB1824		putative exported protein		Periplasmic/ Exported/ Lipoprotein	-1.05926	0.285348					1.09388	0.302946					1.21124	NA					NA	NA					-2.62945	0.0770746	negative	-1.04859	0.0275418	0
BB1825		putative membrane protein	ice binding	homoiothermy	1.1292	0.146459					1.13756	0.166257					-1.63744	0.0869866					-1.79554	0.320959					-3.21358	0.0818958	negative	-1.25001	0	0
BB1826		putative type II secretion system protein		protein secretion	1.06044	0.106013					1.05679	0.2154					-1.20079	0.477356					-1.16628	0.214688					-2.20788	0.189676
BB1827		conserved hypothetical protein	two-component response regulator activity	Global Regulatory Functions	1.11888	0.137026					-1.05127	0.154578					1.40071	0.196329					NA	NA					-2.13816	0.172534
BB1828		probable type II secretion system protein	ATP binding	transport	1.08258	0.094798					1.23456	0.176136					-1.43365	0.255809					-1.25741	0.1235					-1.89173	0.0896265
BB1829		putative membrane protein		Cell Envelope	-1.04507	0.12367					-1.14504	0.0995707					1.90604	0.207889					-1.50799	NA					-1.86639	0.509117
BB1830		putative membrane protein		protein secretion	-1.05721	0.0171513					1.06341	0.225091					-1.12824	0.350163					-1.24596	0.112935					-1.24077	0.310313
BB1831		putative lipoprotein		Periplasmic/ Exported/ Lipoprotein	-1.07843	0.262621					-1.46022	0.0643467					1.67937	NA					-1.91383	0.148392					-1.89027	0.19878
BB1832		putative exported protein		Periplasmic/ Exported/ Lipoprotein	1.43457	0.243082					1.09306	0.30781					-1.0367	0.407088					-1.78325	0.104456					-2.25173	0.0643551
BB1833		putative exported protein		Periplasmic/ Exported/ Lipoprotein	-1.11553	0.237412					1.08685	0.130396					NA	NA					NA	NA					2.06605	NA
BB1834		putative response regulator	nucleotide binding	Global Regulatory Functions	-1.33675	0.137906					1.06385	0.413526					1.21025	NA					NA	NA					1.16759	0.247487
BB1835		putative lipoprotein		Periplasmic/ Exported/ Lipoprotein	1.01449	0.123675					1.16295	0.260537					-1.09339	0.336816					-1.64657	0.565095					-2.224	0.143844
BB1836		conserved hypothetical protein		Conserved in organism other than E. coli	1.54779	0.373559					-1.01986	0.100238					-1.48415	0.428317					-1.86851	0.360687					-1.42655	0.413587
BB1837		putative ECF-family RNA polymerase sigma factor	transcription factor activity	Global Regulatory Functions	1.12404	0.286484					-1.16349	0.199198					-1.82363	0.371041					-1.65121	0.476767					-1.18402	0.626771
BB1838		putative exported protein		Periplasmic/ Exported/ Lipoprotein	1.03663	0.150372					1.14463	0.350942					-1.74266	0.0889995					-1.54854	0.508162					-2.04146	0.211395
BB1839		putative cytochrome c	electron transporter activity	electron transport	-1.02614	0.103639					1.17873	0.358431					1.09609	0.376278					-2.03006	0.295863					-5.44085	NA
BB1840	efp	putative elongation factor P	translation elongation factor activity	translation	1.87446	0.246356					1.93775	0.432294					1.18009	0.690553					-1.01334	0.348761					-2.37342	0.0176777	negative	-0.943852	0.0427547	0
BB1841		conserved hypothetical protein		Conserved in organism other than E. coli	1.54329	0.145427					1.35449	0.317371					-1.18564	0.382797					-1.79083	0.231993					-4.54757	NA
BB1842		conserved hypothetical protein		Conserved in organism other than E. coli	1.27572	0.124261					1.31369	0.240516					1.00476	0.515943					1.30561	0.354724					-1.33003	0.0855414
BB1843		conserved hypothetical protein	oxidoreductase activity	electron transport	1.4001	0.40472					1.06249	0.503044					-1.11584	0.358994					-1.16802	0.0244268					-1.64031	0.128421
BB1844	acnA	putative aconitate hydratase	RNA binding	metabolism	1.21995	0.385338					1.31739	0.260741					-1.22692	0.736315					-1.06192	0.0827164					-1.36516	0.12076
BB1845		putative lipoprotein		Periplasmic/ Exported/ Lipoprotein	-1.38611	0.107877					-1.20504	0.185073					-1.82933	0.264321					NA	NA					-1.98601	0.132032
BB1846	brfB	putative ferric siderophore receptor	receptor activity	transport	1.13307	0.310464					-2.35569	0.115258					2.13913	0.0304056					NA	NA					1.66728	NA
BB1847		putative haloacid-type dehydrogenase	hydrolase activity, acting on acid halide bonds, in C-halide compounds	metabolism	-1.13086	0.178343					1.1256	0.283341					1.29855	0.315719					-2.99945	NA	negative	-1.36023	0	0	-1.14508	0.273747
BB1848		putative lipoprotein		Periplasmic/ Exported/ Lipoprotein	1.14669	0.457222					1.02289	0.0723151					2.30979	1.582	positive	2.38305	0.0198859	16.4478	-1.22778	NA					1.44369	0.293383
BB1849		hypothetical protein		Unknown proteins, no known homologs	-1.06849	0.439129					1.02601	0.49112					1.26101	0.0980153					-1.68962	0.000707107					2.48041	1.13986	positive	1.38965	0	0
BB1850	acnB	putative aconitate hydratase	tricarboxylic acid cycle	metabolism	-1.34212	0.227732					1.12004	0.196071					-1.4582	0.181326					-3.39392	0.185394	negative	-1.28908	0	0	-2.89489	NA
BB1851		putative exonuclease	exonuclease activity		1.31202	0.176147					1.52853	0.304395					-1.01636	0.0618859					-1.39709	0.445305					-4.83631	NA
BB1852		conserved hypothetical protein		Conserved in organism other than E. coli	1.02897	0.0939702					1.49205	0.317309					-1.11717	0.283919					-2.43589	0.10562					-6.03342	NA
BB1853		conserved hypothetical protein		Conserved in organism other than E. coli	1.41225	0.397438					1.09922	0.231365					1.1218	0.121987					-2.71918	0.113137	negative	-1.10215	0	0.964784	-6.09375	NA
BB1854		conserved hypothetical protein		Conserved in organism other than E. coli	-1.37092	0.338541					1.15469	0.151674					1.1287	0.128702					-1.19272	0.143676					-1.38219	0.454479
BB1855		putative integral membrane protein			-1.56798	0.285688					1.13509	0.284964					1.30708	0.352402					-1.56314	0.0381838					2.91856	2.31365	positive	1.42271	0	0
BB1856		putative integral membrane protein		Cell envelope	-1.10853	0.352453					1.25576	0.281234					NA	NA					-1.32985	0.0685894					-1.55983	0.0893663
BB1857		putative exported protein		Periplasmic/ Exported/ Lipoprotein	-1.03946	0.0777817					-1.27083	NA					NA	NA					NA	NA					5.87815	6.84762	positive	1.9063	0	0
BB1858		Putative exported protein		Periplasmic/ Exported/ Lipoprotein	1.34426	0.157329					-1.00222	0.106529					1.12451	0.0523259					NA	NA					3.00267	2.9352	positive	1.34404	0	0
BB1859		Putative membrane protein		Cell envelope	1.16034	0.140167					-1.21988	0.284038					1.11071	0.0636396					-1.66393	0.0876812					-1.20549	NA
BB1860		putative LysR-family transcriptional activator	transcription factor activity	Global Regulatory Functions	1.07309	0.075351					-1.10955	0.132158					1.10808	0.171513					-2.25701	0.0254558					1.04205	0.670337
BB1861		putative acyl-CoA transferase	acetyl-CoA metabolism	metabolism	1.27672	0.157911					1.00706	0.25827					1.36432	0.383072					-1.53809	0.194414					2.81559	3.04268	positive	1.20626	0	0
BB1862		putative transmembrane transport protein	bile acid:sodium symporter activity	sodium ion transport	1.11355	0.148808					-1.01453	0.114605					1.18192	0.0751548					-1.59971	0.253844					-1.6576	0.152189
BB1863		putative LysR-family transcriptional regulator	transcription factor activity	Global Regulatory Functions	-1.30372	0.0672213					-1.27129	0.133944					2.891	0.977537	positive	3.26195	0	9.02664	-2.00648	0.166512					-2.67857	NA
BB1864	vag8	autotransporter	pathogenesis	transport	-1.16125	0.130121					1.018	0.142453					2.07654	0.0950018	positive	2.84477	0	12.3139	-1.47625	0.0318198					-1.81903	NA
BB1865		Maf-like protein			-1.17328	0.164297					1.25231	0.0755623					1.15604	0.11488					-1.03657	0.0502046					-2.27379	NA
BB1866		conserved hypothetical protein		Conserved in organism other than E. coli	-1.22998	0.206622					1.71071	0.300639					1.78055	0.582422					-1.03959	0.60286					-1.30348	0.329246
BB1867		conserved hypothetical protein		Conserved in organism other than E. coli	1.14669	0.329562					1.05177	0.271337					-1.03573	0.341429					1.24018	0.485635					1.68062	0.924868
BB1868	nadD	putative nicotinate-nucleotideadenylyltransferase	nicotinate-nucleotide adenylyltransferase activity	biosynthesis	-1.49366	0.316145					1.59214	0.304529					1.08821	0.225242					-1.25655	0.0615183					-1.70574	0.226981
BB1869	hemF	coproporphyrinogen III oxidase	coproporphyrinogen oxidase activity	porphyrin biosynthesis	-1.53763	0.175246					1.407	0.442989					2.49304	2.12696					1.33906	0.519723					-1.57461	NA
BB1870	purD	phosphoribosylamine--glycine ligase	phosphoribosylamine-glycine ligase activity	purine base biosynthesis	-1.57061	0.13061					1.03611	0.196426					1.23982	0.552367					1.28971	0.00989949					-1.99251	0.323738
BB1871		conserved hypothetical protein		Conserved in organism other than E. coli	-1.27814	0.163035					-1.12524	0.113117					-1.14803	0.146364					-1.56374	0.242523					-1.58898	0.0112694
BB1872		conserved ATP-binding protein	ATP binding	transport	1.04878	0.0789998					1.26823	0.212659					-1.02855	0.121003					-1.6413	0.276046					-1.7818	NA
BB1873		putative aminotransferase	transaminase activity		-1.10291	0.053715					1.20089	0.311334					1.15457	0.376423					-1.8762	NA					1.27918	1.12147
BB1874		putative 2-hydroxyacid dehydrogenase	oxidoreductase activity, acting on the CH-OH group of donors, NAD or NADP as acceptor	L-serine biosynthesis	1.03896	0.164782					-1.03153	0.123077					-1.38805	0.199762					-3.11383	0.143765	negative	-1.17899	0	0	-2.04488	0.298799
BB1875		putative aldehyde dehydrogenase	oxidoreductase activity	metabolism	-1.14816	0.0836359					-1.02748	0.155048					1.5818	0.597097					-1.20853	0.26939					1.05436	0.472219
BB1876		putative membrane protein		Cell envelope	1.04878	0.118395					-1.02748	0.206377					1.99376	NA					-1.69801	0.108856					-1.36072	0.157852
BB1877		putative amidohydrolase	metallopeptidase activity	proteolysis and peptidolysis	-1.03037	0.157339					1.0832	0.126375					1.5749	0.203647					-1.25789	0.132504					-1.112	NA
BB1878		putative acetylpolyamine aminohydrolase	hydrolase activity		-1.33259	0.131456					-1.159	NA					2.11399	NA					1.16542	NA					-1.04794	NA
BB1879		conserved hypothetical protein		Conserved in organism other than E. coli	-1.07905	0.328954					1.16196	0.271652					1.72898	0.642326					1.1773	0.753262					1.63966	1.76384
BB1880		aminobutyrate aminotransferase	4-aminobutyrate transaminase activity	aminobutyrate metabolism	-1.06196	0.318571					-1.06247	0.203673					1.15013	NA					-1.97652	NA					-1.91627	0.249487
BB1881		putative ABC transport ATP-binding subunit	ATP-binding cassette (ABC) transporter activity	transport	-1.07808	0.0684653					-1.00408	0.339672					2.33155	0.626278	positive	2.27162	0.0322202	17.5031	1.1146	0.237259					2.05251	0.479467	positive	1.18023	0	0
BB1882		putative integral membrane transport protein	transporter activity	transport	1.33816	0.196912					-1.05859	0.147335					NA	NA					-1.39282	NA					1.09484	0.120703
BB1883		putative integral membrane transport protein	transporter activity	transport	1.34466	0.19396					1.01886	0.232045					1.10611	0.194644					-2.01832	0.130312					-2.14097	0.176955
BB1884		putative solute-binding transport protein(periplasmic)	transporter activity	transport	1.01815	0.120418					-1.24695	0.1335					1.54156	0.562302					-2.046	0.033234					-2.05523	0.158392
BB1885		putative transcriptional regulator	transcription factor activity	Global Regulatory Functions	-1.49738	0.126848					-1.49136	0.0640125					1.318	0.367942					-1.60723	0.0989949					-1.85408	0.202989
BB1886		tartrate dehydrogenase	tartrate dehydrogenase activity	metabolism	1.20996	0.0981925					-1.22516	0.0951994					2.30051	0.627933	positive	2.44497	0.0198859	15.869	-2.25888	0.00636396					-1.74107	NA
BB1887		putative multidrug resistance protein	transporter activity	transport	-1.04144	0.0369887					-1.04657	0.118484					2.06496	0.650211	positive	2.83992	0	12.3548	-1.82488	0.00919239					-1.7612	0.13497
BB1888		putative multidrug resistance protein	protein transporter activity	protein secretion	-1.07442	0.152907					1.22191	0.175316					3.63042	2.13553	positive	2.59106	0	14.5299	1.03052	0.193209					1.312	0.411385
BB1889		putative outer membrane protein	transporter activity	transport	1.0954	0.0731922					-1.25046	0.104183					3.43052	2.15324	positive	2.17866	0.0322202	18.3937	1.55127	0.760956					-1.2043	0.200905
BB1890		putative transcriptional regulator (MarRfamily)	transcription factor activity	Global Regulatory Functions	-1.19356	0.197852					-1.16889	0.213612					-1.28847	0.107556					1.88704	0.978015					1.91672	0.24019
BB1891		conserved hypothetical integral membraneprotein		Conserved in organism other than E. coli	-1.18462	0.324575					-1.08212	0.0963066					1.57934	0.513142					-1.6865	0.16122					-1.26777	0.313548
BB1892		conserved hypothetical integral membraneprotein		Conserved in organism other than E. coli	-1.46903	0.186666					NA	NA					2.59198	NA					-1.20719	NA					1.08554	NA
BB1893	qor, hcz	quinone oxidoreductase	NADPH:quinone reductase activity		1.02448	0.0823814					-1.11233	0.160444					-1.89657	0.0381838					NA	NA					-2.38659	0.0591383	negative	-0.916749	0.0427547	0
BB1894		heat shock protease	heat shock protein activity	Folding and Ushering	-1.14837	0.190297					-1.29298	0.130719					1.09888	0.354302					-1.71397	0.00989949					-1.5228	0.249524
BB1895		probable integral membrane protein			-1.19761	0.111954					-1.20586	0.128666					1.56899	0.902879					-1.21686	0.0606218					-1.39498	0.338577
BB1896		putative sulfurtransferase	transferase activity		1.00416	0.177504					-1.15209	0.140596					-1.16539	0.336666					-1.63704	0.261226					-2.23078	0.137584
BB1897		conserved hypothetical protein	catalytic activity	Conserved in organism other than E. coli	1.09457	0.134623					-1.35656	0.177924					2.4274	0.234544	positive	3.37539	0	8.21585	-1.91763	0.127445					-1.369	0.539385
BB1898		putative transcriptional regulator	transcription factor activity	Global Regulatory Functions	1.36647	0.185019					-1.1191	0.206882					-1.15042	NA					-1.24003	NA					1.83713	NA
BB1899		putative ABC transport ATP-binding subunit	ATP-binding cassette (ABC) transporter activity	transport	1.24659	0.133658					-1.3245	0.137637					3.56669	NA					-1.2147	NA					-1.26821	0.0480729
BB1900		putative ABC transport permease	transporter activity	transport	1.22611	0.201133					-1.04891	0.262771					1.97282	0.654108					-1.04568	0.514561					-1.28155	0.147499
BB1901		putative hydrolase	hydrolase activity	metabolism	1.02281	0.150806					-1.06731	0.252305					2.44777	0.320633	positive	4.4241	0	2.50168	1.04649	0.252603					1.41087	0.928431
BB1902		putative periplasmic protein	transporter activity	transport	1.0954	0.142007					1.19068	0.195667					2.30987	0.728785	positive	2.29953	0.0198859	17.2373	-1.64789	0.0943027					-1.78115	0.173123
BB1903		putative secreted oxidoreductase			-1.0632	0.159181					1.36768	0.414124					1.5855	0.405751					-1.01503	0.205674					-1.23888	0.147419
BB1904		Putative sigma-70 factor, ECF subfamily	transcription factor activity	transcription initiation	-1.01969	0.249834					-1.6213	0.00777817					1.27365	0.68593					1.18589	NA					1.39856	1.00338
BB1905		putative extracellular heme-binding protein	receptor activity	transport	-1.11181	0.169676					-1.37229	0.512407					-1.21736	0.0898026					NA	NA					1.94598	0.938659
BB1906		putative iron-sulfur protein	oxidoreductase activity	electron transport	2.08775	0.403959	positive	1.40534	0	3.27407	1.39973	0.252714					1.04386	0.300607					1.26174	0.52955					-1.11607	0.169448
BB1907		putative integral membrane protein	transferase activity, transferring groups other than amino-acyl groups		-1.23606	0.122922					-1.08695	0.41295					1.3161	0.54222					1.23853	NA					-1.88176	0.335896
BB1908		putative exported protein		Periplasmic/ Exported/ Lipoprotein	1.1685	0.277674					-1.14461	0.149907					2.8203	0.916991	positive	4.79228	0	1.21364	1.51636	0.150935					-1.69095	0.0974042
BB1909		putative transcriptional regulator	DNA binding	regulation of transcription, DNA-dependent	-1.08509	0.22422					-1.43272	0.148026					2.68019	0.680514	positive	5.50232	0	0	2.12283	0.519899	positive	1.63149	0	0	1.22749	0.310488
BB1910	xseB	exodeoxyribonuclease VII small subunit	exodeoxyribonuclease VII activity	DNA catabolism	-1.11719	0.0774028					1.03735	0.17005					1.50197	0.566437					1.24347	0.254121					-1.45436	0.114511
BB1911		probable geranyltranstransferase	transferase activity	isoprenoid biosynthesis	-1.05646	0.123817					1.00505	0.135805					1.09198	0.096535					-1.55015	0.376829					-2.58758	0.139539	negative	-0.961863	0.0427547	0
BB1912	dxs	1-deoxy-D-xylulose 5-phosphate synthase	1-deoxy-D-xylulose-5-phosphate synthase activity	thiamin biosynthesis	1.12671	0.176019					1.08714	0.207816					-1.62911	0.0940626					-1.16206	0.491154					-1.73241	0.0869578
BB1913		conserved hypothetical protein		Conserved in organism other than E. coli	1.12371	0.123993					1.07679	0.202531					-1.39729	0.287307					-1.06295	0.336667					-1.45219	0.101178
BB1914	rpsF	30s ribosomal protein s6	structural constituent of ribosome	translation	2.30586	0.247352	positive	1.723	0	0	1.79736	0.328423					1.10775	0.250456					1.22464	0.242736					1.25272	0.110702
BB1915	priB	primosomal replication protein n	single-stranded DNA binding	DNA replication, synthesis of RNA primer	2.2674	0.268449	positive	1.67354	0	0.192063	1.81659	0.341422					-1.1886	0.344832					-1.55603	0.473593					-1.22672	0.422307
BB1916	rpsR	30s ribosomal protein s18	structural constituent of ribosome	translation	1.81302	0.425436					2.7573	0.939843	positive	4.73471	0	0	-1.27926	0.262853					1.23652	0.241721					1.05395	0.466006
BB1917	rplI	50s ribosomal protein l9	structural constituent of ribosome	translation	2.81419	0.5111	positive	1.97485	0	0	1.11438	0.438942					-1.4418	0.313472					-1.90296	0.363922					-1.80734	0.207933
BB1918		hypothetical protein	protein kinase activity	protein amino acid phosphorylation	1.61489	0.36113					1.54764	0.424975					-1.11706	0.371572					-1.16281	0.210097					-1.53624	0.0508068
BB1919	dnaB	DNA helicase	DNA binding	DNA replication	1.64452	0.42178					1.29262	0.22044					-1.15277	0.306765					-1.61609	0.122055					-1.80891	0.135362
BB1920		putative exported protein		Periplasmic/ Exported/ Lipoprotein	1.668	0.273227					1.062	0.327835					-1.16695	0.255471					-1.35086	0.167661					-1.50835	0.0130767
BB1921		conserved hypothetical protein		Conserved in organism other than E. coli	1.40842	0.280348					-1.04388	0.0799187					-1.08001	0.266033					-1.22723	0.256443					-1.90232	0.0996209
BB1922		hypothetical protein	ATP binding	cellular response to phosphate starvation	-1.41251	0.0737853					1.57907	0.5044					-1.49656	0.102663					-1.28851	0.214909					-3.04434	0.084388	negative	-1.20784	0	0
BB1923		hypothetical protein		Unknown proteins, no known homologs	-1.58011	0.0379618					1.80636	0.76772					1.18282	0.303716					1.07841	0.226376					-1.55453	0.229095
BB1924		conserved hypothetical protein		Conserved in organism other than E. coli	-1.39739	0.0826406					1.52434	0.25695					1.16212	0.310962					1.88211	0.684348					1.3561	0.445255
BB1925		putative aminotransferase	aromatic amino acid family biosynthesis	biosynthesis	1.04396	0.0769155					1.32669	0.121308					-1.32247	0.280068					1.63151	0.688658					1.09374	0.48435
BB1926		homoserine dehydrogenase	amino acid biosynthesis	metabolism	1.11255	0.1441					1.34019	0.302122					1.28417	0.521882					-1.29399	0.130018					-1.88006	0.263854
BB1927	thrC	threonine synthase	threonine synthase activity	threonine biosynthesis	1.32734	0.18667					1.2496	0.479012					-1.91688	0.155775					1.14805	0.580881					-1.21238	0.536922
BB1928		lipoprotein		Periplasmic/ Exported/ Lipoprotein	1.35764	0.167531					-1.02127	0.279512					-3.63029	0.15879	negative	-2.7704	0	11.2844	-1.97557	0.226703					-1.87789	0.43403
BB1929	fbp, fdp	fructose-1,6-bisphosphatase	fructose-bisphosphatase activity	metabolism	-1.59192	0.175165					1.14243	0.348197					1.03655	0.209252					NA	NA					-2.23761	0.0450814
BB1930	pepN	aminopeptidase N	membrane alanyl aminopeptidase activity	proteolysis and peptidolysis	-1.09659	0.308874					-1.05762	0.155396					-1.40926	0.0863636					-2.65068	NA					1.15173	0.636941
BB1931		putative exported protein		Periplasmic/ Exported/ Lipoprotein	-1.17351	0.297162					-1.4536	0.0250067					-1.52429	0.105434					-3.7731	0.013435	negative	-1.73306	0	0	-1.20818	0.399829
BB1932	bph3	putative DNA-binding protein (histone)	DNA binding	Global Regulatory Functions	-1.98611	0.0835655					1.07309	0.301677					1.25575	0.167169					2.34948	2.6581					1.88738	1.48071
BB1933		putative hydrolase	hydrolase activity, acting on carbon-nitrogen (but not peptide) bonds	nitrogen metabolism	-1.02737	0.560899					1.48376	0.357457					1.09001	0.364204					-1.47149	0.494268					1.13559	0.0169706
BB1934		conserved hypothetical protein		Conserved in organism other than E. coli	-1.34302	0.0671942					1.12375	0.258898					-1.44787	0.137774					-1.79731	0.327101					-4.15956	NA
BB1935	aroG	phospho-2-dehydro-3-deoxyheptonate aldolase,Phe-sensitive	aromatic amino acid family biosynthesis	metabolism	-1.09081	0.100866					1.04363	0.181909					-1.36106	0.154727					-3.5221	0.0305014	negative	-1.57281	0	0	-3.22421	NA
BB1936	fhaL	adhesin	pathogenesis	Cell envelope	-1.31624	0.211049					1.53876	0.00494975					1.85644	0.38285					NA	NA					3.41005	NA
BB1937		putative oxidoreductase		electron transport	1.1983	0.229473					-1.14235	0.0255131					1.08853	0.371061					-1.78908	0.495682					2.17846	2.26557	positive	0.95639	0.0229386	0.125203
BB1938	glcD	glycolate oxidase subunit		electron transport	1.2331	0.181813					1.50404	0.747503					1.97109	0.250316					-1.03422	0.156271					-2.50772	0.00424264	negative	-1.03001	0.0275418	0
BB1939	glcE	glycolate oxidase subunit		electron transport	1.01698	0.104392					-1.23523	0.212975					-1.03248	0.338					-2.17564	0.125005					-3.00926	NA
BB1940	glcF	glycolate oxidase iron-sulfur subunit	electron transporter activity	electron transport	1.10629	0.244239					1.03722	0.148262					1.22011	0.146769					-2.71379	0.0890955	negative	-1.11545	0	0.729673	-2.12696	0.142803
BB1941		putative exported protein	catalytic activity	Periplasmic/ Exported/ Lipoprotein	-1.21801	0.0958299					-1.5821	0.250629					1.4591	0.328575					1.09523	NA					-2.13816	NA
BB1942	bfeA	ferric enterobactin receptor	receptor activity	transport	1.18931	0.00777817					-1.08826	0.22081					1.22158	0.000707107					1.73789	NA					2.83542	0.393993	positive	1.68239	0	0
BB1943		putative transcriptional regulator	transcription factor activity	Global Regulatory Functions	-1.04744	0.155719					-1.93075	0.135261					1.86219	0.475883					-2.387	NA					1.57046	1.08753
BB1944	pntB, nntB	NAD(P) transhydrogenase subunit beta	NAD(P)+ transhydrogenase (AB-specific) activity	electron transport	-1.3	0.0610279					2.15443	0.858818	positive	3.15831	0	0.995244	-1.26833	0.235148					-1.80442	0.705693					-2.07624	NA
BB1945	pntAB, nntA2	NAD(P) transhydrogenase, subunit alpha part 2	NAD(P)+ transhydrogenase (AB-specific) activity		-1.36067	0.152009					2.08184	0.644712	positive	3.85097	0	0	1.18446	0.206138					1.12594	NA					1.27385	1.24239
BB1946	pntaA, nntA1	NAD(P) transhydrogenase, subunit alpha part 1	NAD(P)+ transhydrogenase (AB-specific) activity	electron transport	1.23227	0.137846					1.67829	0.398849					1.60693	0.648341					-2.07471	0.157044					-1.28155	0.780646
BB1947		putative hydrolase	hydrolase activity		-1.30543	0.1731					-1.04724	0.25498					1.2886	0.832753					-2.48456	0.301867					1.61846	2.25779
BB1948		putative exported protein		Periplasmic/ Exported/ Lipoprotein	-1.0418	0.286768					1.2888	0.0885889					-1.40861	0.377703					-3.97217	0.124022	negative	-1.54778	0	0	-10.4167	NA
BB1949		putative LysR-family transcriptional regulator	transcription factor activity	Global Regulatory Functions	1.15867	0.283957					1.20276	0.118184					1.18325	0.304645					-1.15813	0.796072					1.25074	0.944103
BB1950	trmU	tRNA(5-methylaminomethyl-2-thiouridylate)-methyltransferase	tRNA(5-methylaminomethyl-2-thiouridylate)-methyltransferase activity	translation	1.02564	0.127126					1.23616	0.147103					-1.08318	0.333977					-1.32438	0.372137					-1.57869	0.0622254
BB1951		putative integral membrane protein			1.26307	0.396952					1.22556	0.165807					1.16787	0.133937					-1.99817	0.215477					1.17908	0.103812
BB1952		conserved hypothetical protein		Conserved in organism other than E. coli	1.65984	0.553388					1.54234	0.301954					1.15703	0.755755					1.28075	0.17169					1.0519	0.195685
BB1953	purB	adenylosuccinate lyase	adenylosuccinate lyase activity	purine ribonucleotide biosynthesis	1.01715	0.079058					1.06163	0.28909					1.55256	0.524421					1.32846	0.758469					1.44274	0.931403
BB1954		putative c'cytochrome	electron transporter activity	electron transport	1.15734	0.144988					-1.37976	0.0835447					1.1958	0.432605					-1.38787	0.597075					-1.36326	0.554617
BB1955		putative integral membrane protein	oxidoreductase activity	electron transport	-1.18766	0.180337					2.30802	0.755831	positive	4.23098	0	0	1.79139	0.315053					1.17437	0.608938					-1.02935	0.313745
BB1956		hypothetical protein		Unknown proteins, no known homologs	-1.27435	0.0817282					1.67004	0.282755					2.60069	0.595896	positive	5.91941	0	0	1.04204	0.593931					1.71877	1.58631
BB1957		putative lipoprotein		Periplasmic/ Exported/ Lipoprotein	1.04779	0.224583					-2.19508	NA					-1.1053	NA					-1.26878	0.179274					2.06482	1.03874	positive	1.13949	0	0
BB1958		putative exported protein		Periplasmic/ Exported/ Lipoprotein	1.25142	0.127571					1.04524	0.0986078					1.25756	0.110021					-1.34721	0.312786					-1.30955	0.0525769
BB1959		conserved hypothetical protein		Conserved in organism other than E. coli	1.34382	0.148899					-1.4976	0.1145					-1.32118	0.119359					-2.87544	0.0548574	negative	-1.21259	0	0	-1.99142	NA
BB1960		conserved hypothetical protein		Conserved in organism other than E. coli	1.06926	0.210064					1.09528	0.135836					1.4458	0.431087					-1.36434	0.458566					-1.20153	0.0500833
BB1961		hypothetical protein	catalytic activity		-1.65227	0.143681					-1.02735	0.108294					-1.17779	0.115271					-1.84914	0.170318					-1.79492	0.228639
BB1962		Hypothetical protein		Unknown proteins, no known homologs	1.11272	0.177149					1.00895	0.204134					1.33226	0.623569					-1.11448	0.240733					1.12082	NA
BB1963		hypothetical protein		Unknown proteins, no known homologs	-2.85511	0.148988	negative	-1.84953	0	0	-2.62048	0.121186	negative	-4.65244	0	0	-1.57606	0.128174					-1.23834	0.223503					1.12759	0.267078
BB1964		hypothetical protein		Unknown proteins, no known homologs	1.09041	0.347177					1.18489	0.208376					1.02004	0.225224					-1.27036	0.449756					6.76103	NA
BB1965		hypothetical protein		Unknown proteins, no known homologs	1.1317	0.232635					1.0424	0.262582					1.14151	0.161413					-1.0417	0.110309					1.55549	1.46764
BB1966		conserved hypothetical protein		Conserved in organism other than E. coli	-1.32337	0.0442414					-1.16566	0.382465					2.03712	0.970945	positive	2.46361	0.0198859	15.6958	NA	NA					-1.54664	NA
BB1967		conserved hypothetical protein		Conserved in organism other than E. coli	-1.12094	0.26184					-1.21065	0.245743					1.85972	0.712402					1.17102	0.754078					-1.25193	0.581949
BB1968		putative membrane protein		Cell envelope	1.54329	0.241234					-1.04213	0.152922					-1.37816	0.435253					-3.89672	NA					10.455	NA
BB1969		putative phospholipase D family protein	catalytic activity	metabolism	1.18432	0.111476					1.09627	0.0221867					1.023	0.0367696					1.10473	NA					2.05292	NA
BB1970		putative membrane protein	glutamate synthase activity	glutamate biosynthesis	2.85574	1.26988	positive	1.57147	0	1.13852	1.11722	0.0941958					1.77924	0.714385					-2.8201	NA					-1.5121	NA
BB1971		putative membrane protein		Cell envelope	9.07243	3.36806	positive	3.55205	0	0	1.74485	0.676093					2.24031	0.927557	positive	2.93006	0	11.6039	2.81582	2.19115	positive	1.50821	0	0	1.48759	NA
BB1972		putative membrane protein		Cell envelope	1.31868	0.131888					1.31887	0.226347					-1.00264	0.267034					-2.05368	0.162167					-1.8515	0.174571
BB1973		putative acetyltransferase	N-acetyltransferase activity		1.19098	0.147473					-1.0339	0.216785					1.00591	0.136767					-1.98416	0.124997					-1.56451	NA
BB1974		conserved hypothetical protein		Conserved in organism other than E. coli	1.80153	0.512446					1.00234	0.170786					1.04172	0.0365923					-1.1008	0.353105					1.19549	NA
BB1975	rnr, vacB	putative ribonuclease R	RNA binding	RNA metabolism	-1.57679	0.29149					1.43091	0.199213					1.05527	0.270182					-1.2946	0.306229					-1.34718	0.295223
BB1976		putative tRNA	RNA binding	translation	-1.03748	0.299055					1.12067	0.193183					2.23054	0.566961	positive	3.13077	0	10.0093	-1.51467	NA					-1.63371	0.086267
BB1977		Cys	amino acid metabolism	metabolism	1.25058	0.175268					1.17232	0.328062					-1.21178	0.557513					NA	NA					-1.21389	0.108669
BB1978		conserved hypothetical protein	oxidoreductase activity, acting on single donors with incorporation of molecular oxygen, incorporation of two atoms of oxygen	Conserved in organism other than E. coli	1.24992	0.32234					-1.54357	0.0412214					NA	NA					NA	NA					1.5546	1.58576
BB1979	hupB, hopd	DNA-binding protein Hu-beta	DNA binding		2.58192	0.637574	positive	1.72285	0	0	-1.0486	0.26003					-1.19961	0.361567					-1.16952	0.357474					-1.55304	0.116869
BB1980	tonB	siderophore-mediated iron transport protein	iron ion transporter activity	iron ion transport	2.72511	1.20628	positive	1.47498	0	2.28296	1.20202	0.168828					11.1598	1.16733	positive	21.4083	0	0	1.10382	0.331861					-1.45479	0.0674012
BB1981	exbB	MotA	protein transporter activity	transport	4.22394	1.87601	positive	2.19362	0	0	-1.23598	0.122727					1.81242	NA					NA	NA					5.77641	5.95808	positive	2.01693	0	0.0284706
BB1982	exbD	biopolymer transport protein ExbD	transporter activity	transport	3.94023	2.60673	positive	1.64534	0	0.428293	1.51596	0.741589					1.96386	0.534165					-1.16059	0.243952					-1.41168	0.170392
BB1983	basR	response regulator protein	two-component response regulator activity	Global Regulatory Functions	-1.0286	0.158751					1.38515	0.233589					-1.01062	0.244329					-1.23965	0.393214					-1.99795	0.222771
BB1984		sensor kinase protein	two-component sensor molecule activity	signal transduction	1.21162	0.14299					1.20486	0.232047					1.01643	0.348058					1.02285	1.29233					-1.65741	0.114479
BB1985	kup, trkD	putative potassium uptake protein	potassium ion transporter activity	potassium ion transport	1.35398	0.178296					-1.09932	0.139623					1.40982	0.405172					1.1352	1.27457					3.01949	4.57043	positive	0.867929	0.0360139	2.86942
BB1986	argG	argininosuccinate synthase	arginine biosynthesis	metabolism	-1.41185	0.0934195					1.04289	0.177556					1.18955	0.359256					-1.8086	0.16647					-1.83547	0.0700143
BB1987	argF	ornithine carbamoyltransferase	amino acid metabolism	metabolism	-1.59141	0.177836					1.25367	0.164367					-1.2901	0.168447					-1.13271	0.0940452					-1.57326	0.145414
BB1988	argD	putative acetylornithine aminotransferase	arginine biosynthesis	metabolism	-1.42593	0.217597					1.63552	0.31165					1.87878	0.618991					1.08901	0.0676387					-1.14142	0.227061
BB1989		conserved hypothetical protein		Conserved in organism other than E. coli	1.31019	0.134222					-1.09798	0.187643					-1.0627	0.423245					1.16505	0.0869741					-1.20579	0.0589767
BB1990		LysR family regulatory protein	transcription factor activity	Global Regulatory Functions	-1.06773	0.391459					1.33785	0.34681					-1.31434	0.111979					-1.46244	0.0799057					-2.21995	0.0796785
BB1991		putative short chain dehydrogenase	oxidoreductase activity	metabolism	-1.51094	0.121548					-1.00309	0.223601					1.66771	0.779301					-1.73023	0.0657609					1.16321	0.213207
BB1992		putative D-isomer specific 2-hydroxyaciddehydrogenase	oxidoreductase activity, acting on the CH-OH group of donors, NAD or NADP as acceptor	L-serine biosynthesis	-1.0916	0.0780436					1.08936	0.250501					1.77628	0.691166					-1.79554	0.14891					-2.61534	0.0628649	negative	-1.03565	0.0275418	0
BB1993		putative lipoprotein		Periplasmic/ Exported/ Lipoprotein	-1.15389	0.0842205					-1.0972	0.234199					3.68495	1.98913	positive	3.37943	0	8.18768	1.14714	NA					2.41231	2.38295	positive	1.09694	0	0
BB1994		hypothetical protein		Unknown proteins, no known homologs	-1.0123	0.116213					-1.15718	0.274108					1.83919	0.553459					1.50954	0.184457					-1.05657	0.292349
BB1995		conserved hypothetical protein		Conserved in organism other than E. coli	-1.70383	0.131663					-1.08768	0.27119					1.11712	0.252132					-1.07528	0.123037					1.46379	0.491089
BB1996		GntR family regulatory protein	transcription factor activity	Global Regulatory Functions	-1.09002	0.0602019					1.02576	0.0481597					1.90604	1.07178					-1.07023	0.0579828					-1.63371	0.136077
BB1997		putative malate dehydrogenase	L-malate dehydrogenase activity	metabolism	1.15185	0.180709					1.13016	0.184813					1.05921	0.113588					-1.05293	0.708231					1.39508	0.189656
[truncated: 2,984 more rows]

## Sheet: Trx regulator microarray data
S2. Fold-Change expression values of transcriptional regulators in B. bronchiseptica RB50 during biofilm growth .
DNA microarray analysis was used to measure mRNA levels present in B. bronchiseptica RB50 planktonic cells compared to biofilm cells at 6, 12, 24, 36, and 48 hours of growth .
Differences in mRNA levels are listed as mean fold-changes + standard deviation. Fold-changes were calculated by averaging the data from three biological replicates for 6, 12, and 24 hour time points and two biological replicates for 36 and 48 hour time points.
The fluorescent labels were exchanged in dye-swap experiments performed on all biological replicates.
Genes identified as significantly regulated by growth phase ("Negative" or "Positive") were assessed by using the significant analysis of microarrays (SAM) program [58].
A one-class unpaired SAM analysis using a false discovery rate of 0.001% was preformed and the Score(d), q-value, and localdr(%) columns are given.
planktonic = Negative values																							36 Hours: Planktonic vs. Biofilm						48 Hours: Planktonic vs. Biofilm
biofilm = Postivie values					6 Hours: Planktonic vs. Biofilm						12 Hours: Planktonic vs. Biofilm						24 Hours: Planktonic vs. Biofilm
ORF	Name	Product	Function	General Category	Fold-Change	STDEV	SAM	Score(d)	q-value(%)	localfdr(%)	Fold-Change	STDEV	SAM	Score(d)	q-value(%)	localfdr(%)	Fold-Change	STDEV	SAM	Score(d)	q-value(%)	localfdr(%)	Fold-Change	STDEV	SAM	Score(d)	q-value(%)	localfdr(%)	Fold-Change	STDEV	SAM	Score(d)	q-value(%)	localfdr(%)
BB0009	nusG	transcription antitermination protein NusG	transcriptional elongation regulator activity	regulation of transcription, DNA-dependent	1.29031	0.314982					2.26032	0.403809	positive	5.40582	0	0	-1.34541	0.2426					-1.20826	0.329559					-1.95	0.0543691
BB0014	rpoB, groN, nitB, rif, ron, stl, stv, tabD	DNA-directed RNA polymerase beta chain	transcription, DNA-dependent	Global Regulatory Functions	1.88545	0.361175					1.23493	0.266043					1.01248	0.364719					-3.1156	NA	negative	-1.42604	0	0	-1.43721	0.367696
BB0015	rpoC, tabB	DNA-directed RNA polymerase beta' chain	transcription, DNA-dependent	Global Regulatory Functions	1.08808	0.266518					1.24775	0.388766					-1.27856	0.181144					-6.97832	0.00989949	negative	-2.76909	0	0.307446	-3.30285	0.066468	negative	-1.35326	0	0
BB0018		probable two-component sensor protein	two-component sensor molecule activity	Global Regulatory Functions	-1.42491	0.24986					-1.22882	0.120418					-1.05283	0.291861					-2.84356	NA					-1.08623	0.196576
BB0020		probable two-component response regulator	two-component response regulator activity	Global Regulatory Functions	-1.70722	0.155602					1.05362	0.231319					1.04566	0.320772					-2.34338	0.490231					1.59836	NA
BB0021		Two-component response regulator	two-component response regulator activity	Global Regulatory Functions	1.06993	0.119212					2.19265	0.819655	positive	3.46454	0	0	1.40391	0.126892					-1.25944	0.104					-1.10294	0.381838
BB0057	rpoA	DNA-directed RNA polymerase alpha chain	transcription, DNA-dependent	Global Regulatory Functions	1.02581	0.488879					2.33958	0.616939	positive	4.63949	0	0	-1.13402	0.253844					-1.35925	0.332082					-2.1282	0.183418
BB0082		GntR family regulatory proteins	transcription factor activity	Global Regulatory Functions	1.32135	0.137555					1.50783	0.31345					1.36859	0.250562					-1.08789	0.113103					-1.55585	0.154111
BB0083		transcriptional regulator	transcription factor activity	Global Regulatory Functions	-1.0647	0.142625					1.13682	0.445511					1.73998	0.836353					-1.08208	0.484339					2.29313	3.68838
BB0088		LysR family regulatory protein	transcription factor activity	Global Regulatory Functions	1.22977	0.422756					-1.07239	0.357272					-1.1826	0.0254558					-1.24681	NA					-1.15594	0.139001
BB0094		TetR-family transcriptional regulator	transcription factor activity	Global Regulatory Functions	-1.75614	0.167678					-1.91861	0.230316					1.10992	0.360967					-1.24059	0.102663					-1.2432	0.126595
BB0096	glcC	GntR-family transcriptional regulator	transcription factor activity	regulation of transcription, DNA-dependent	1.34665	0.150348					1.62073	0.59282					1.27349	0.663574					-1.20507	0.261543					-1.561	0.229339
BB0160	baf	Bvg accessory factor		regulation of transcription, DNA-dependent	1.27106	0.140961					1.06927	0.183366					1.56554	1.34844					-1.80204	0.0509117					-2.3097	0.137773
BB0182		putative regulatory protein	transcription factor activity	Global Regulatory Functions	-1.36811	0.111731					1.23727	0.288595					1.65703	0.63232					-1.08401	0.220647					-1.28121	0.127727
BB0201		putative transcriptional regulator	transcription factor activity	Global Regulatory Functions	-1.55822	0.140349					-1.51588	0.103143					-1.12647	0.311363					-1.19663	NA					-1.69861	0.0979439
BB0214		AraC family transcriptional regulator	transcription factor activity	Global Regulatory Functions	-1.24224	0.269744					-1.92069	0.0636396					1.46846	0.866402					-2.24589	0.0183848					-1.09995	NA
BB0215	fur	ferric uptake regulation protein	transcription factor activity	Global Regulatory Functions	-1.90184	0.266677					-2.06123	0.26379	negative	-2.48046	0	5.19563	1.55683	0.461136					-2.40167	0.0997021					1.03385	NA
BB0224		ArsR family regulatory protein	transcription factor activity	Global Regulatory Functions	-1.0478	0.151977					1.02897	0.340641					-1.32348	0.0875047					-1.72532	0.387425					-1.94585	0.314265
BB0236		probable LysR-family transcriptional regulator	transcription factor activity	Global Regulatory Functions	1.01881	0.09657					-1.06938	0.0773141					-1.87208	0.146545					-2.27832	0.0938847					-1.30255	0.350988
BB0245	lrp, alsB, livR, ihb, oppI	leucine-responsive regulatory protein	transcription factor activity	Global Regulatory Functions	-1.06603	0.476323					1.0673	0.151973					1.77415	0.360429					-1.02319	0.0752568					-1.12146	0.152808
BB0258		probable transcriptional regulator	transcription factor activity	Global Regulatory Functions	1.17416	0.143883					1.03636	0.314676					-1.55743	0.0516188					-2.29617	0.0150444					-2.19463	0.14459
BB0265		putative two-component response regulator	two-component response regulator activity	Global Regulatory Functions	1.01732	0.123278					-1.01743	0.18288					-1.34795	0.127057					-1.37531	0.380686					-2.06568	0.162913
BB0268		probable MarR-family transcriptional regulator	transcription factor activity	Global Regulatory Functions	-1.38867	0.16459					-1.17512	0.195326					3.0069	1.79094	positive	2.38721	0.0198859	16.4088	1.18808	0.287809					1.53354	0.395667
BB0302		putative GntR-family transcriptional regulator	transcription factor activity	Global Regulatory Functions	-1.8869	0.284364					-1.34277	0.26561					1.07507	0.34703					1.10108	0.59931					-1.88953	NA
BB0308		putative transcriptional regulator	DNA binding	Global Regulatory Functions	-1.23352	0.212992					-1.0016	0.25875					1.03006	0.174684					-1.96657	0.00212132					-1.96784	0.0825005
BB0309		putative transcriptional regulator	DNA binding	Global Regulatory Functions	1.16567	0.169042					-1.12712	0.22131					-1.36014	0.238424					-3.1251	0.0431084	negative	-1.36006	0	0	-1.70933	0.217709
BB0317		LysR-family transcriptional regulator	transcription factor activity	Global Regulatory Functions	-1.31624	0.140514					-1.06414	0.242455					-1.13561	0.22829					-1.91562	0.31203					-2.54791	0.241479	negative	-0.893237	0.0427547	0
BB0328	cyaX	probable LysR-family transcriptional regulator	transcription factor activity	Global Regulatory Functions	-1.32291	0.143684					-1.16604	0.203559					1.26445	0.217789					-1.65788	0.151321					1.17169	NA
BB0338		probable GntR-family transcriptional regulator	transcription factor activity	Global Regulatory Functions	1.27922	0.129858					-1.02012	0.0990634					1.6502	0.613551					-1.16503	0.0650538					-1.173	NA
BB0341		probable GntR-family transcriptional regulator	transcription factor activity	Global Regulatory Functions	1.27133	0.270434					1.10132	0.246979					1.32112	0.348518					1.05209	0.156346					2.34749	1.03258	positive	1.22457	0	0
BB0351		LysR family regulatory protein	transcription factor activity	Global Regulatory Functions	-1.00907	0.057057					-1.06718	0.158301					1.11744	0.319599					1.07494	0.214798					-1.00973	0.101203
BB0354		GntR family regulatory protein	transcription factor activity	Global Regulatory Functions	1.001	0.196805					1.28904	0.260037					2.15375	1.03948	positive	2.64458	0	14.0501	2.11643	0.33703	positive	1.70132	0	0	2.42749	0.590765	positive	1.38397	0	0
BB0360		transcriptional regulator	DNA binding	Global Regulatory Functions	1.21895	0.18149					-1.494	0.251391					1.16623	0.262178					1.15847	0.428922					1.38646	0.137041
BB0363		LysR family regulatory protein	transcription factor activity	Global Regulatory Functions	1.29004	0.135614					-1.1132	0.103646					-1.11014	0.0966664					1.00494	0.391578					1.02113	0.151439
BB0379		transcriptional regulatory protein	two-component response regulator activity	Global Regulatory Functions	1.08109	0.104068					1.41427	0.576351					1.08837	0.713898					-1.22412	0.206573					-1.38573	0.103835
BB0403		putative LysR-family transcriptional regulator	transcription factor activity	Global Regulatory Functions	1.10889	0.275179					-1.03196	0.283036					1.48456	0.194631					-1.03932	0.548205					1.44062	0.887024
BB0415		probable transcriptional regulator	DNA binding	Global Regulatory Functions	1.1292	0.0793843					-1.09325	0.264838					2.03476	0.710347	positive	3.45177	0	7.69079	-1.03226	0.725257					-1.039	0.631068
BB0428		probable transcriptional regulator	transcription factor activity	Global Regulatory Functions	1.23427	0.234339					-1.54592	0.258703					NA	NA					-1.5935	0.553919					-1.86211	0.212839
BB0430		probable transcriptional regulator	transcription factor activity	Global Regulatory Functions	1.50067	0.128405					-1.10803	0.198019					1.23489	0.445477					-2.20961	0.0708002					-1.28787	0.0546474
BB0438		LysR family regulatory protein	transcription factor activity	Global Regulatory Functions	1.03497	0.408798					1.35092	0.16758					1.70894	0.542475					-1.31831	0.107209					-1.14733	0.34386
BB0448		probable transcriptional regulator	transcription factor activity	Global Regulatory Functions	1.00283	0.108426					-1.17395	0.11844					1.55164	0.430868					-1.39995	0.144821					-1.28605	0.0459601
BB0456		probable transcriptional regulator	DNA binding	regulation of transcription, DNA-dependent	1.74792	0.257726					-1.00111	0.184755					1.81464	0.46493					1.07439	0.0403051					-1.48688	0.205047
BB0462		LysR-family transcriptional regulator	transcription factor activity	Global Regulatory Functions	-1.70722	0.0842916					-1.31461	0.314623					3.92608	1.87235	positive	3.14176	0	9.92509	1.1062	0.241831					1.30653	0.315053
BB0466		probable LysR-family transcriptional regulator	transcription factor activity	Global Regulatory Functions	1.08009	0.31944					-1.14516	0.252867					1.75329	0.34224					-1.53766	0.221324					-1.47548	0.0434856
BB0470		putative GntR-family transcriptional regulator	transcription factor activity	Global Regulatory Functions	-1.16894	0.100689					-1.49742	0.10703					1.0469	0.256703					1.20855	0.63498					1.12103	0.292449
BB0472	cspA	cold shock protein	DNA binding	Global Regulatory Functions	-2.2707	0.120435	negative	-1.52435	0	1.99457	-1.29518	0.167273					1.58624	0.570431					1.2166	1.05505					1.65046	0.548002
BB0473		probable LysR-family transcriptional regulator	transcription factor activity	Global Regulatory Functions	-1.23708	0.166653					1.26193	0.385866					1.05971	0.457829					1.3301	1.34157					1.87303	0.895906
BB0481		putative TetR-family transcriptional regulator	transcription factor activity	Global Regulatory Functions	1.64569	0.210474					-1.13627	0.209529					-1.12678	0.500987					-1.73243	0.0976712					-1.47772	0.0822653
BB0494		hypothetical 20.3 kDa protein, plasmid-related protein	DNA binding	regulation of transcription, DNA-dependent	-1.30197	0.224262					-1.12288	0.342265					1.90785	0.275537					NA	NA					2.04226	2.50881
BB0511		LysR family regulatoy protein	transcription factor activity	Global Regulatory Functions	-1.16531	0.0674804					-1.21183	0.235653					1.5478	0.625124					-1.6808	0.394273					-1.6214	0.232169
BB0516		putative transcriptional regulator	DNA binding	regulation of transcription, DNA-dependent	1.58625	0.519451					1.12285	0.237874					6.40949	4.05634	positive	3.08228	0	10.3845	1.69567	0.708076					1.80144	1.1745
BB0530		regulatory protein	transcription factor activity	Global Regulatory Functions	-1.2806	0.110672					-1.07301	0.142571					1.99655	1.23008					-1.64541	0.0861641					-1.15558	0.153627
BB0538		LysR family regulatory protein	transcription factor activity	Global Regulatory Functions	1.30186	0.371877					-1.40218	0.470576					2.10085	0.774787					-1.70118	NA					1.78708	NA
BB0543		putative transcriptional regulator	DNA binding	regulation of transcription, DNA-dependent	-1.10121	0.056434					-2.22031	0.293351					-1.25889	NA					-2.14045	NA					1.17744	NA
BB0548		LacI family regulatory protein	transcription factor activity	Global Regulatory Functions	-1.02387	0.319026					-2.02825	0.0973499					1.93019	0.178898					-1.62634	NA					3.1319	4.08546	positive	1.02888	0	0
BB0560		LysR family regulatory protein	transcription factor activity	Global Regulatory Functions	1.08675	0.0760669					-1.08678	0.206344					1.43331	0.635741					-1.11683	0.10551					-1.27529	0.068661
BB0567		LysR family regulatory protein	transcription factor activity	Global Regulatory Functions	1.4339	0.172196					-1.47473	0.343742					1.16984	0.465713					1.95759	2.0015					1.2361	0.546988
BB0576		TetR family regulatory protein	transcription factor activity	Global Regulatory Functions	1.48585	0.270537					-1.2927	0.14915					1.73185	0.777821					-1.04428	0.194567					-1.369	0.121927
BB0608		IclR family regulatory protein	DNA binding	regulation of transcription, DNA-dependent	1.30836	0.365702					-1.07187	0.353391					1.22766	0.372613					-2.5212	0.318905					-1.64919	NA
BB0609		IclR family regulatory protein	DNA binding	regulation of transcription, DNA-dependent	1.06943	0.121047					-1.20228	0.122976					1.82441	0.775476					-2.36908	0.116629					-1.32114	0.101116
BB0616		IclR family regulatory protein	DNA binding	regulation of transcription, DNA-dependent	-1.10751	0.279911					-1.10879	0.0963875					1.32326	0.0811562					-1.51888	0.211425					1.98072	NA
BB0618		LysR family regulatory protein	transcription factor activity	Global Regulatory Functions	1.10206	0.190145					-1.08728	0.347824					1.5749	0.262649					-1.37255	0.033234					-1.03167	0.542963
BB0623		LysR-family transcriptional regulator	transcription factor activity	Global Regulatory Functions	1.14136	0.148449					-1.10321	0.153012					2.39964	1.41507					-1.36128	0.108131					-1.18287	0.0876489
BB0627		conserved hypothetical protein	transcription factor activity	Global Regulatory Functions	-1.14925	0.3355					1.07889	0.262487					-1.02388	0.0425911					1.10967	0.510258					1.68246	0.617631
BB0631		TetR family transcriptional regulator	transcription factor activity	Global Regulatory Functions	1.23743	0.13502					-1.97749	0.0738442					NA	NA					-2.38561	0.115941					-1.83271	0.0372424
BB0647		IclR family transcriptional regulator	DNA binding	regulation of transcription, DNA-dependent	2.08475	0.247354	positive	1.50115	0	1.94699	-1.25181	0.14057					2.55223	0.77944	positive	4.8653	0	0.99731	1.10419	0.397502					1.17149	0.407807
BB0648		probable regulator	transcription factor activity	Global Regulatory Functions	1.71728	0.191099					-1.11626	0.0503076					1.5685	0.442848					1.18242	0.73103					1.08841	0.560187
BB0654		LysR-family transcriptional regulator	transcription factor activity	Global Regulatory Functions	1.18964	0.493347					-1.10471	0.477751					-1.46417	NA					-1.32759	0.0672774					-1.562	0.369283
BB0655		putative transcriptional regulator	DNA binding	regulation of transcription, DNA-dependent	1.18082	0.168283					-1.09843	0.246946					1.93085	0.834886					1.36465	0.547256					1.18954	0.445992
BB0669		LysR-family transcriptional regulator	transcription factor activity	regulation of transcription, DNA-dependent	-1.07905	0.427936					1.06233	0.404744					2.02702	1.30737					-1.0644	NA					1.72636	1.16835
BB0676		putative GntR-family transcriptional regulator	transcription factor activity	Global Regulatory Functions	1.36703	0.311157					1.08209	0.246707					1.07819	0.724077					2.46244	1.71564	positive	1.42871	0	0	1.80985	0.207728
BB0685		transcriptional regulator	DNA binding	regulation of transcription, DNA-dependent	1.13137	0.0565853					-1.37453	0.176348					1.09455	0.221418					-1.46597	0.0551543					-2.34827	NA
BB0692		probable transcriptional regulator	DNA binding	regulation of transcription, DNA-dependent	-1.29161	0.193658					-1.00072	0.130703					-1.01416	0.398006					-2.77434	NA					-1.01436	0.654074
BB0700		putative LysR-family transcriptional regulator	transcription factor activity	Global Regulatory Functions	-1.23049	0.312485					-1.21183	0.143429					1.53055	0.023516					-1.25867	0.108657					-1.39286	0.102186
BB0702		putative GntR-family transcriptional regulator	transcription factor activity	Global Regulatory Functions	-1.1073	0.132909					-1.7965	0.239461					NA	NA					NA	NA					1.03303	NA
BB0707		probable GntR-family transcriptional regulator	transcription factor activity	Global Regulatory Functions	1.76024	0.134898					-1.3222	0.233816					1.66779	0.240346					-1.54316	0.295948					-2.56579	NA
BB0712		putative LysR-family transcriptional regulator	transcription factor activity	Global Regulatory Functions	1.25042	0.44794					1.32553	0.129968					1.1457	0.269802					1.19283	0.793593					1.63303	0.908727
BB0713		putative transcriptional regulator	DNA binding	regulation of transcription, DNA-dependent	1.06474	0.304131					-1.24848	0.157816					-1.19162	0.614476					NA	NA					-1.65967	0.263821
BB0725		putative transcriptional regulator	DNA binding	Global Regulatory Functions	-1.53097	0.238617					-1.46374	0.19616					1.52543	1.1331					-1.11881	0.155312					1.26742	0.116217
BB0741		LysR-family transcriptional regulator	transcription factor activity	Global Regulatory Functions	1.07692	0.0912907					-1.72617	0.0308815					1.21091	0.374033					-2.65583	NA					-1.12847	NA
BB0754		TetR-family transcriptional regulator	transcription factor activity	Global Regulatory Functions	-1.06357	0.241056					-1.0659	0.230723					3.24688	0.338865	positive	2.21174	0.0322202	18.0759	1.07439	0.00494975					-1.60046	0.186083
BB0770		probable transcriptional regulator	DNA binding	regulation of transcription, DNA-dependent	2.17549	0.303399	positive	1.55624	0	1.30227	-1.08622	0.285544					4.87007	2.27446	positive	7.11444	0	0	3.14714	0.598535	positive	2.30582	0	0	3.01805	0.798954	positive	1.6465	0	0
BB0775		putative transcriptional regulator	transcription factor activity	Global Regulatory Functions	-1.64233	0.285062					-1.42009	0.209196					NA	NA					NA	NA					3.16595	0.279307	positive	1.88834	0	0
BB0833		putative regulatory protein	transcription factor activity	Global Regulatory Functions	1.08092	0.338022					1.08034	0.36748					2.14816	0.476179	positive	2.52472	0	15.1328	-1.08724	NA					-1.01309	0.334211
BB0836		two-component response regulator	two-component response regulator activity	Global Regulatory Functions	1.49491	0.128766					-1.36056	0.14682					1.02004	0.0650538					-1.02122	0.1135					-1.74857	0.282843
BB0857		putative GntR-family transcriptional regulator	transcription factor activity	Global Regulatory Functions	-1.66556	0.120316					-1.67416	0.227349					1.00953	0.382694					-1.15155	0.130418					-1.39525	0.123068
BB0870		probable GntR-family transcriptional regulator	transcription factor activity	Global Regulatory Functions	1.03796	0.226061					-1.20532	0.220314					-1.39218	0.46469					-1.31325	0.955301					-1.63043	0.358503
BB0888		putative two-component system responseregulator	two-component response regulator activity	Global Regulatory Functions	-1.47423	0.189518					-1.01008	0.231689					1.01413	0.00707107					-2.06297	NA					1.70503	NA
BB0893		putative LysR-family transcriptional regulator	transcription factor activity	Global Regulatory Functions	-1.45833	0.133884					-1.66614	0.0557267					1.91886	NA					NA	NA					-1.83271	NA
BB0917		putative regulatory protein	two-component response regulator activity	Global Regulatory Functions	-1.06557	0.351595					-1.21681	0.113256					NA	NA					1.1698	1.16103					1.83631	0.18534
BB0919		putative TetR-family transcriptional regulator	transcription factor activity	Global Regulatory Functions	1.26174	0.166882					-1.07457	0.101932					1.02102	0.164387					-1.01016	0.176875					1.08533	0.294682
[truncated: 369 more rows]
